# Supplementary material for: Factors associated with the risk of upper respiratory tract bacterial infections among HIV-positive patients
Source: PLoS One. 2022 Jul 7;17(7):e0270770. doi: 10.1371/journal.pone.0270770 (PMC9262189; doi:10.1371/journal.pone.0270770)
Supplement: S1 Data — (XLS) [file pone.0270770.s001.xls]

## Sheet: sas
culture_v1	culture_v2	culture_v3	culture_v4	culture_v5	culture_v6	culture_v7	culture_v8	culture_v9	culture_v10	culturev11	culture_v12	culture_v13	culture_v14	culture_v15	culture_b1	culture_b2	culture_b3	culture_b4	culture_b5	culture_b6	culture_b7	culture_b8	culture_b9	culture_b10	culture_b11	culture_b12	culture_b13	culture_b14	culture_b15	gender	vl_v1	cd4_v1	crp_v1	crp_v2	crp_v3	crp_v4	crp_v5	crp_v6	crp_v7	crp_v8	crp_v9	crp_v10	crp_v11	crp_v12	crp_v13	crp_v14	crp_v15	crp_v16	crp_v17
Ujemny	Ujemny																													M	75009	44	10	5	10	7	5	5	5	6	17	5	10	11	11
Ujemny	Ujemny	Ujemny	Ujemny	Ujemny																										M	16334	539	5	6	5	5	8	7
Dodatni	Ujemny														Enterobacter cloace															M	3770	448	25.2	5	5	5	5	5	5	6	8	5	5	9
Ujemny	Dodatni	Ujemny	Ujemny													Streptococcus pneumoniae														K	190000	152	5	5	5	21	5	5
Dodatni	Dodatni														Streptococcus pyogenes	Staphylococcus epidermidis														M	324	1014	5	5	5	5	5	5	5	5	7	5	5
Dodatni	Dodatni	Ujemny													Enterobacter aerogenes	Enterobacter aerogenes														M	139000	925	4	5	5	5	5	5	5	6	5	6	5	5	6	10
Dodatni	Dodatni	Ujemny	Dodatni	Ujemny	Dodatni										Haemophilus influenzas	Haemophilus influenzas		Neisseria meningitidis		Streptococcus pneumoniae										M	27000	220	5	7	5	7	5	5	5	5	5	5	6	7	6
Ujemny																														M	64787	664	17	5	10
Ujemny	Ujemny																													M	34120	450	8	15	14	5	5	5	26
Ujemny																														M	1356	9	12	5
Ujemny																														M	126000	469
Dodatni	Dodatni	Dodatni	Ujemny												2	2	Staphylococcus aureus													M	39679	196	5	5	6	15
Ujemny	Dodatni															Streptococcus pyogenes														M	63729	297	34	31	11	8
Ujemny	Ujemny																													K	3010	334	3	5	6	5	5	5	5	5	5	5	5	5	5	5	7	7
Dodatni	Dodatni														Staphylococcus aureus	Candida albicans														M	81840	411	5	5	5	5	17	9	5	6
Dodatni	Ujemny														Candida albicans															M	1980	359	5	5	5	5	5	62	5	5	7	11	14
Ujemny	Dodatni	Dodatni	Dodatni	Dodatni	Dodatni	Dodatni										Staphylococcus aureus	Streptococcus pyogenes	Klebsiella oxytoca	2	2	Candida albicans									M	62900	977	6	19	6	7	20	5	37	5	18	13	22
Dodatni	Ujemny														Haemophilus influenzas															K	22800	88	5	5	5	5	8	5	5	5	5	7
Dodatni	Ujemny	Dodatni	Ujemny	Ujemny	Ujemny										Escherichia coli		Streptococcus pyogenes													M	83797	397	5	5	5	5	5	5	5	21	33	5	7	5
Ujemny																														M	583526	126	18	8	9	5	5	6	6	6	7	6	5	13	9
Dodatni	Ujemny														Streptococcus pyogenes															K	1650	480	5	5	5	5	5	5	5	5	7
Ujemny	Ujemny																													K	17400	545	5	6	5	12	5	5	5	9
Dodatni	Dodatni														Streptococcus pyogenes	Staphylococcus aureus														M	3440	996	8	6	5	5	9	5	5	6	11	12
Dodatni															Streptococcus pyogenes															M	526895	594	59	5	5	5	5	5	5	5	5	5	5	5	5	11	7	7
Dodatni	Ujemny	Ujemny													Staphylococcus aureus															M	44052	305	5	5	5	5
Dodatni	Dodatni	Dodatni													Staphylococcus aureus	2	Staphylococcus aureus													M	830	1016	12	5	5	12	12	12	5	10	11	19	54	26	23	11
Dodatni															Streptococcus pyogenes															M	86549	184	7	8	16
Dodatni	Ujemny														Staphylococcus aureus															M	228	518	5	14	5	5	5	6	21
Dodatni															Streptococcus agalactiae															M	100009	40	5	5	5	5	5	5	5	5	5	5	7	7	9
Ujemny																														M	1	228	8	5	5	5	5	5
Ujemny	Ujemny	Dodatni	Dodatni	Dodatni													Klebsiella pneumoniae	Klebsiella pneumoniae	Streptococcus pyogenes											M	5932	543	5	5	5	5	17	5	5	5	5	5	9
Dodatni	Ujemny	Ujemny													Streptococcus pyogenes															M	230000	421	5	86	6	29
Ujemny	Ujemny	Dodatni	Dodatni	Dodatni	Ujemny	Dodatni	Ujemny	Dodatni	Dodatni								Staphylococcus aureus	Staphylococcus aureus	Staphylococcus aureus		Staphylococcus aureus		Staphylococcus aureus	Staphylococcus aureus						M	60380	851	5	5	5	5	5	5	7	6	7	5	10	9
Dodatni															Streptococcus pyogenes															K	60829	460	5	5
Ujemny	Ujemny																													M	1440	1024	36	19	26	46	9	39	8	16	12	51
Ujemny																														M	686000	508	5	5	5	8
Ujemny	Ujemny																													M	3762	165	5	5	5	5	5	8	5	5	5	5	13
Ujemny	Ujemny																													M	100009	222	8	5	14	5	5	7	7	12	12	6	8	9
Dodatni	Dodatni														Haemophilus influenzas	3														K	541	243	5	5	5	5	5	5	6	5	5	5	6	5	5	5
Dodatni															Staphylococcus aureus															M	19647	358	5	5	5	5	5	5	6	8
Ujemny	Ujemny																													M	26523	411	39	6	14	5	5	8	8	7
Ujemny	Ujemny																													K	36700	323	5	6	5
Dodatni															Candida albicans															M	15300	394	5	5	5	5	5	5	5	5	9
Dodatni	Ujemny														Staphylococcus aureus															K	77700	233	5	5	5	5	5	5	5	5	8
Dodatni	Ujemny	Ujemny													Streptococcus pyogenes															M	51868	426	12	6	5
Ujemny	Ujemny	Ujemny																												K	100009	124	5	5	5	5	5	5	5	12	5	5	5	7	5	5	5	5
Ujemny	Ujemny	Dodatni	Dodatni	Dodatni	Ujemny												Candida	Streptococcus pneumoniae	Candida glabrata											K	10900	132	5	6	12	29	27	64
Dodatni	Ujemny	Ujemny													Streptococcus pyogenes															M	16600	543	5	5
Ujemny																														M	272000	523	5	6	9	5	5	8	7	5	7	15	6	7
Dodatni	Ujemny														2															M	30390	44	5	5	8	13	9	5	5	5	5	10	7	10	5	7	6	16	15
Dodatni	Dodatni	Ujemny	Dodatni												Escherichia coli	Escherichia coli		Serratia odorifera												K	27700	810	16	24	14	83	32	25	27	25
Ujemny	Dodatni	Ujemny														Staphylococcus aureus														M	100009	32	11	5	12	15	19	9	10	9	5	12
Dodatni	Dodatni														Staphylococcus epidermidis	Streptococcus pyogenes														M	74100	515	5	5	16	6	6	6
Dodatni	Dodatni														Staphylococcus aureus	Staphylococcus aureus														M	5770	520	3	5	5	5	5	5	6
Ujemny	Ujemny																													M	1244	283	6	5	5	5	5	5	5	6	5	8
Dodatni	Ujemny	Ujemny	Ujemny												Staphylococcus aureus															M	94850	481	8	12	6	6
Ujemny	Ujemny																													M	9040	395	9	8	5	5	5	5	5	5	5	5	7	7	7
Ujemny	Ujemny	Ujemny																												M	5260	515	6	5	5	5	20	5	5	9	6	9	10	6
Ujemny	Ujemny																													K	8020	205	10	7	7	5	5	5	5	7	5	5
Ujemny	Ujemny																													M	1750	528	5	5
Ujemny	Dodatni															Candida glabrata														K	9240	500	5	39	11	18	7	21
Ujemny	Ujemny																													M	70500	655	10	5	5	5	5	5	11	27	20
Dodatni															Haemophilus influenzas															M	47900	611	50	27	9	7	6	5	14	5	5	7	6	7	7	5	11	14	8
Ujemny																														K	874000	163	5	5	15	5	5	9	5
Ujemny	Ujemny																													M	29046	448	5	5	5	5	6	8
Ujemny																														M	2	48	16	8	6	12	25	13
Ujemny																														M	2	654	3.2	5	5	5	5	5	5	5	5	5	11	5	5	6
Ujemny																														M	3780	831	6	11
Ujemny																														M	17678	42	5
Ujemny	Ujemny	Ujemny																												K	75009	408	5	5	5	5	5	5	5	5	7	8
Dodatni	Ujemny	Ujemny	Dodatni	Ujemny											Staphylococcus aureus			Streptococcus pneumoniae												K	76	585	5	5	5	5	14	5	12	23	5
Ujemny																														M	11465	1552	31	7	5	5	5	5	5	6	5	5
Dodatni	Dodatni	Dodatni	Dodatni	Ujemny	Dodatni										Streptococcus pyogenes	Escherichia coli	Klebsiella pneumoniae	Klebsiella pneumoniae		2										M	12800	553	5	5	25	8	5	25	13	15	5	5	11	5	5	5	7	9	5
Dodatni	Ujemny														Staphylococcus aureus															K	409587	359	5	8	8
Dodatni	Ujemny	Ujemny	Ujemny	Ujemny	Ujemny	Ujemny	Ujemny	Ujemny							Candida glabrata															M	13500	921	5	5	5	11	10	5	5	5	6	5	5	5	5	5	5
Dodatni	Ujemny	Dodatni													Escherichia coli		Streptococcus pneumoniae													K	801	478	15	9	6	5	5	5	5	6	5	5	9	8
Dodatni	Ujemny	Dodatni													Candida glabrata		4													M	109000	1174	5	5	11	5	5	7	26
Dodatni	Ujemny	Ujemny	Ujemny												Staphylococcus aureus															M	2200	1170	11	14	9	15	10	11	9	13	7	9	5	5	9	6
Ujemny	Ujemny	Ujemny	Ujemny																											M	291	491	55	5	5	5
Dodatni	Ujemny	Dodatni													Staphylococcus aureus		Streptococcus pyogenes													M	0	781	7	5	5	8	17	5	5	10
Dodatni	Ujemny	Ujemny													Neisseria meningitidis															M	259	890	5	5	23	9	9	6	12	10	15	68	11
Ujemny																														M	1	345	9	5	5	5	7	11	5	12	12	18	8	11	43
Ujemny																														K	1060	1258	5	5	5	5	9	5	11	5	5	5	5	5	10	5	5	10	8
Ujemny																														K	89900	240	5	5	5	5	5	5	5	5	5	7	6
Dodatni	Dodatni	Ujemny	Ujemny	Ujemny	Dodatni	Ujemny	Ujemny	Ujemny	Ujemny	Ujemny	Ujemny	Ujemny	Dodatni	Ujemny	Staphylococcus aureus	Staphylococcus aureus				Staphylococcus aureus								2		K	7370	561	5	5	5	5	5	5	6	6	5	8
Dodatni															Staphylococcus aureus															M	49800	427	17	5	7	5	8	73
Dodatni	Ujemny														Streptococcus group C															M	36000	768	5	39	15	14	6
Dodatni															Klebsiella pneumoniae															M	9790	604	5	5	5	5	5	13	7	5	5	5	11
Dodatni	Dodatni	Dodatni	Ujemny												Streptococcus agalactiae	Staphylococcus aureus	3													M	100009	592	5	5	5	5	18	5	7	11	5	9	5	19	9
Ujemny																														M	289000	840	5	5	5	9	5	5	5	5	7	10	7
Dodatni	Ujemny	Dodatni	Ujemny												Streptococcus group C		Streptococcus pyogenes													M	2060	738	5	5	76	5	5	5	5	5	11	7	5	5	15
Ujemny	Ujemny																													M	648	6	5	5	9	8	28	5	5	5	9
Ujemny																														M	1490000	80	5	9	5	5	8	9	10	6	9	8	44	36	16	5
Dodatni	Dodatni														Haemophilus influenzas	Staphylococcus aureus														M	2639388	335	5	5	9	5	6	5	12	5	15	21	13
Dodatni	Dodatni														Candida albicans	Staphylococcus aureus														K	1035300	102	5	5	5	17	5	7	20
Ujemny	Ujemny																													M	1350	900	5	15	8	7	15	41	5	37
Dodatni	Ujemny	Ujemny													Staphylococcus aureus															M	100009	239	15	6	5	5	159	5	8	9	8	10	5	14	7
Dodatni															Candida albicans															K	2140	507	5	5	5	7	5	5
Dodatni															Streptococcus pneumoniae															M	2677	651	10	5	5	5	7	6
Ujemny	Ujemny	Ujemny																												M	750009	23	5	5	5	5	5	5	5	6	7	5	7
Ujemny	Ujemny	Ujemny																												M	187261	700	7	5	5	6	5	14	6	8
Ujemny																														M	17700	901	5	6	5	5	5	5	11	5	5	5	5	5	8	8
Ujemny																														M	16300	232	5	5	8	5	5	5	7	5	5	13	5	13
Ujemny	Ujemny																													M	7500	713	5	8	5	5	5	5
Ujemny																														K	45300	213	5	5	5	5	5	5	5	7	6	5	6
Ujemny	Dodatni	Ujemny														Streptococcus pyogenes														M	100009	100	5	5	47	5	5	5
Ujemny																														M	66600	656	3.5	31	5	11
Ujemny	Ujemny																													K	8140	260	5	5	5	5	11	5	224	5	8	36
Dodatni	Dodatni														Staphylococcus saprophyticus	Streptococcus pyogenes														M	28400	483	5	13	5	5	6	5	9
Dodatni	Dodatni	Ujemny	Ujemny	Dodatni	Ujemny	Ujemny	Dodatni								Staphylococcus aureus	Candida albicans			Streptococcus viridans			2								M	100009	551	5	7	12	7	5	5	9	17	5	9	12	39	40	5
Ujemny	Ujemny																													M	4250	565	5	14	11	36	13	11	6	9	12
Ujemny	Ujemny																													M	18600	589	5	5	5	5	10	21
Dodatni	Ujemny	Dodatni	Ujemny	Dodatni											Klebsiella pneumoniae		Staphylococcus aureus		2											M	128816	370	5	5	5	5	19	9	5	7	5
Dodatni	Dodatni														Staphylococcus aureus	Staphylococcus aureus														M	14200	840	5	5	5	5	5	8	8	9	11	8	7
Dodatni	Ujemny														candida glabrata															M	100009	1197	5	5	5	5	5	5	5	5	9	8	8	5	7	6
Ujemny	Ujemny																													M	56200	321	5	5	5	5	6
Ujemny																														K	13656	167	5	5	5	5	5	5
Dodatni	Ujemny	Dodatni	Ujemny	Ujemny	Ujemny	Ujemny									Streptococcus group G		Haemophilus influenzas													M	80512	804	83	22	6	13	5	5	5	5	5	5	5	161	5	5	5	13	8
Ujemny	Ujemny																													M	962	570	5	16	5
Ujemny	Ujemny	Ujemny																												M	36880	723	6	8	5	5	5	5	5
Ujemny																														M	885	449	4	5	5	5	5	5	6	5	5	5	8
Ujemny	Ujemny																													M	53000	369	5	5	5	6	5
Dodatni	Dodatni														Staphylococcus aureus	3														M	119600	337	9	5	14	5	7	5	5	5	5	5	5	5
Ujemny	Dodatni	Ujemny	Ujemny													Streptococcus pneumoniae														M	143535	304	5	12	6	5	60	5	25	18	10	5	8	7
Ujemny	Ujemny																													M	0	594
Ujemny	Ujemny	Dodatni															2													M	1	181	5	13	5	17	8
Dodatni	Dodatni														Staphylococcus aureus	2														M	54900	627	5
Dodatni	Ujemny	Ujemny	Ujemny												Streptococcus group C															M	16100	713	5	5	5	5	5	5	5	5	5	5	5	5	5
Dodatni															Streptococcus pyogenes															M	14500	315	81	5	5	5	5	6	5	5	6	5	5	5	8	8
Dodatni	Ujemny	Ujemny	Ujemny												Staphylococcus aureus															M	17300	301	5	5	6	5	5	5	5	5	5	5	8
Dodatni	Dodatni	Dodatni													Klebsiella pneumoniae	Escherichia coli	Haemophilus influenzas													M	40800	238	43	5	5	5	5	5	5	5	10
Ujemny	Ujemny																													M	1	160	5	5	10	5	5	5	8
Ujemny																														K	1448	379	5	6	5	5	5	9	5
Dodatni	Ujemny														Escherichia coli															M	100009	41	5	6	6	5	5	5	5	5	5	5	13	6
Dodatni	Ujemny														Enterobacter cloace															M	18100	491	5	21	5	5	5	26	5	5	5	8	7
Dodatni	Ujemny	Ujemny													Staphylococcus aureus															K	70800	398	5	5	5	12	6	5	5	5	5	35	19
Ujemny	Ujemny																													M	221	405	8	10	5	5	9	13	14	11	6	14
Ujemny																														M	4015	514	6	6	5	5	5	6	7
Dodatni															2															M	3970	425	5	5	5	5	5
Ujemny																														M	301771	253	5	6	5	5	5	5	5	5	8	9
Ujemny																														K	263	562	5	14	5	5	11	22
Dodatni															Haemophilus influenzas															M	510000	580	5	17	11	5	5	6	5	11	9	10	11	8	6
Ujemny	Ujemny																													M	13850	462	5	5	5	7
Dodatni															Staphylococcus aureus															M	188	517	5	5	5	5	7
Ujemny																														K	103436	82	25	5	5	89	18	27	9	12
Dodatni															Staphylococcus aureus															M	1530	536	5	5	5	5	5	6	5	5
Dodatni															Staphylococcus aureus															M	7370	984	5	5	5	5	5	5	5	5	5	5	5	5
Ujemny	Ujemny																													M	2060	595	8	8	5	35	5	8	5	5
Dodatni	Dodatni	Dodatni	Dodatni	Ujemny											Escherichia coli	Staphylococcus aureus	Serratia odorifera	Klebsiella pneumoniae												M	22279	279	5	5
Ujemny	Ujemny																													M	18600	520	65
Ujemny																														K	615	636	5	5	5	7	5	5	5
Dodatni	Ujemny														Staphylococcus aureus															M	11797	165	18	5	5	6	7	9
Dodatni															Streptococcus pyogenes															M	31700	481	5	5	5	5	5	5	5	5	6	7	5	6
Ujemny	Ujemny																													K	21900	54	5	5	5	11	11	6	6	9	7	6	10	13
Dodatni	Ujemny														Staphylococcus aureus															M	128311	271	10	10	5	11	5	8	33	33	21	8	5	194	14	19	5	12	8
Dodatni	Dodatni	Dodatni	Ujemny												andida a	Staphylococcus aureus	Staphylococcus aureus													M	81264	293	5	5	5	5	5	5	7	6	7
Dodatni	Ujemny														Streptococcus agalactiae															M	79900	604	5	5	5	5	5	5	5	5	5
Ujemny	Dodatni															Staphylococcus aureus														M	1289	667	7	5	5	10	6	5
Dodatni	Dodatni														Haemophilus influenzas	Candida albicans														M	896	121	6	26	32	23
Ujemny	Ujemny																													M	51900	302	5	5	5	5	5	5	5	5	6
Ujemny	Dodatni	Ujemny	Ujemny	Dodatni	Dodatni	Dodatni	Dodatni	Dodatni								Staphylococcus aureus			Streptococcus group C	Streptococcus pyogenes	Streptococcus group C	Streptococcus group C	Streptococcus group C							M	311404	599	6	21	29	14	61	5	7	7	7	5	5	7	5	8	19
Dodatni	Ujemny														Staphylococcus aureus															M	1260000	601	7	81	5	15	5	7	5	7	9	10	11	5	7	11
Ujemny	Ujemny																													M	5341	364	5	5	6	5	5	5	5	7	5	5	5	186	5
Ujemny	Ujemny																													M	84494	200	11	5	9	9	5	7	5	6	6	7	11	7	5	10	8
Ujemny																														M	374378	507	5	5	6	10
Ujemny																														M	22100	418	7	5	5	5	5	5	5	5	5	5	7	10	5	13
Ujemny	Ujemny	Dodatni	Dodatni	Dodatni	Ujemny	Ujemny	Ujemny										Staphylococcus haemolyticus	Haemophilus influenzas	Staphylococcus aureus											K	1300	523	7	5	5	5	5	5	5	5	5	6	5	6	5
Ujemny																														M	61200	418	5	5	5	6
Dodatni	Ujemny	Ujemny	Ujemny												Haemophilus parainfluenzae															M	272	89	11	5
Ujemny	Ujemny																													M	3960	778	7	5	5	5	5	5	5	8	13	6
Ujemny	Ujemny																													M	296428	451	5	5	5	5	5	5	5	5	7	12
Dodatni	Ujemny														Candida albicans															M	86256	464	7	9	5	8	7	5
Dodatni	Ujemny														2															K	14900	226
Ujemny	Dodatni	Ujemny	Ujemny													Streptococcus pyogenes														M	621	271	14	3	6	5	5	6	5	5	10	11	6	10	5
Dodatni	Ujemny														Candida albicans															K	9223731	23	5	5	5	19	6	6
Ujemny																														K	212	434	20	5	6	5	7	5
Dodatni	Ujemny														Staphylococcus aureus															M	18100	586	5	5	5	5	5	5	6	5	6	5
Dodatni	Ujemny														Staphylococcus aureus															M	28685	425	5	5	5	5	5	5	5	12	5	6	13	15	7
Dodatni	Dodatni														Haemophilus influenzae	Staphylococcus aureus														M	58400	626	5	5	5	8	23	7	5	5	11	8	13	9
Dodatni	Ujemny														Staphylococcus aureus															M	18100	511	39	5	41	5	7	7	5	5	34	6	21	40	5	8	18
Dodatni															Klebsiella pneumoniae															M	1203215	391	5	8	5	10	37	6	9	14	65	10	6
Dodatni															Enterrococcus agglomerens															M	3387	817	5	5	6	5	5	5	12	5
Ujemny																														M	14200	504	5	5	5	5	5	5	5	5	7	5
Ujemny	Ujemny	Ujemny																												M	219162	349	5	5	22	5
Dodatni	Ujemny														Streptococcus pyogenes															K	100009	753	5	5	5	6	5	5	5	5	5	5	5	10
Dodatni	Dodatni	Ujemny	Ujemny												Staphylococcus aureus	Streptococcus pyogenes														M	160230	460	5	5	16	7	5	5	5	5	5	5	47	5	5	5	5
Dodatni	Dodatni														Staphylococcus aureus	Escherichia coli														M	44052	519	5	5	15
Ujemny	Ujemny																													M	180000	74	4.5	5	5	5	5	5	6	5	9	5	5	5	5	5
Ujemny																														M	0	587	21	21	5	5	6	8	18
Ujemny	Dodatni	Ujemny	Ujemny	Ujemny												Streptococcus pneumoniae														M	54030	118	62	6	5	5	5	5	13	5	5	7	5	6
Ujemny	Dodatni	Ujemny	Dodatni	Dodatni	Dodatni	Ujemny										Citrobacter koselini		2	Staphylococcus aureus	Staphylococcus aureus										M	840000	35	5	7	5	5	5	6	7	5	5	7
Ujemny	Ujemny	Ujemny																												K	226	769	3	5	5	5	5	5	5	5	5	5	5	5	5	5	7
Dodatni	Ujemny														Streptococcus group C															M	1194964	492	6	5	5	5	7	5	7	10	10	5	11	5	19	15	11
Dodatni	Ujemny	Ujemny	Ujemny												Staphylococcus aureus															M	1371	444	6	5	5	5	5	5	5	5	7	5	5	5	5	6	7	5	5
Dodatni	Dodatni	Dodatni													2	Streptococcus pyogenes	Streptococcus pyogenes													M	11549	524	5	5	5	5	10	10
Ujemny																														K	500009	15	5	5	5	5	5	5	5	5
Dodatni															Streptococcus pyogenes															M	5730	443	5	5	10	9	6	19	5	5
Ujemny																														K	4917	314	5	6	5	8
Dodatni	Ujemny														Streptococcus agalactiae															K	10900	245	5	5	5	5	11	8
Ujemny																														M	125000	333	5	5	5	5	5	5	6	11	7
Dodatni															Streptococcus pyogenes															M	408790	274	5	5	5	5	5	5	6	5	6	5	5
Dodatni	Ujemny														Staphylococcus aureus															M	107502	308	5	5	8	14	5	7
Ujemny																														M	3222	981	7	9	5	9	7	17
Ujemny																														M	14200	439	5	5	5	5	5	5	31	5	7	6	5
Dodatni	Dodatni	Dodatni	Ujemny												Haemofilus parainfluenzae	Staphylococcus aureus	Klebsiella pneumoniae													M	108000	401	5	5	5	5	5	5	13	5	5	5	6	7
Dodatni	Ujemny														Candida albicans															M	69800	473
Ujemny	Ujemny																													K	8380	608	5	5	5	5	5	5	5	6	5	5	5	10	6
Dodatni	Dodatni														Staphylococcus aureus	Staphylococcus aureus														M	49944	408	6	23	5	5	5	5	6	7	5	5	11	10	7	6	9	6
Dodatni	Dodatni														Staphylococcus aureus	2														M	106495	347	5	6	5	5	5
Ujemny	Ujemny	Dodatni															3													M	110463	640	5	7	5	5	12	19	5	9	13
Dodatni	Ujemny														Staphylococcus aureus															M	83679	272	5	5	9	5	5	5	6	7	9
Ujemny	Ujemny																													M	20600	471	5	5	7	5	5	5	5	5	6	7
Ujemny	Ujemny	Ujemny	Dodatni															Klebsiella pneumoniae												M	853	462	5	10	5	5	5	5	5	7
Dodatni	Ujemny														Staphylococcus aureus															M	274594	362	5	5	17	8	5	15	17	11	12
Ujemny																														K	467	608	5	6	5	8	8
Dodatni															Streptococcus pyogenes															M	16108	284	9	5	29	5	11	8	9
Ujemny																														M	17110	421	5	7	5	5	5
Ujemny	Ujemny	Ujemny																												M	0	632	10	21	20	17	7	6
Ujemny																														M	500009	33	5	5	5	5	5	8
Dodatni															Streptococcus pyogenes															M	49260	281	5	6	5	5	5	14	5	5	5	8
Ujemny																														M	23400	366	5	5	5	5	5	5	5	5	5	5	6	7	5
Ujemny																														K	2835	503
Dodatni															3															M	1990	533	5	13	5	5	6
Ujemny																														K	1	76	5	5	5	5	5	5	5	5	5	7	5
Ujemny	Ujemny	Ujemny																												M	2895	518	18	12	7
Ujemny	Ujemny	Dodatni															Escherichia coli													M	792	156	5	5	5	6	5	5	5	5	5	6
Ujemny	Ujemny	Ujemny																												M	100009	273	5	5	5	6	8	5	13	5	6
Dodatni															Escherichia coli															M	2	309	48	16	18	16	20	24	18	13
Ujemny	Ujemny																													M	99600	540	5	6	9	6	5	5	7	5
Dodatni	Ujemny	Ujemny	Ujemny	Ujemny											Staphylococcus aureus															M	100000	517	5	5	5	5	6	5	5	5	5	12	5	9	5
Ujemny	Ujemny																													M	17340	144	5	5	6	5	5	5	5	12	8	25	22	7	10	11
Dodatni	Dodatni	Dodatni													Staphylococcus aureus	Staphylococcus aureus	Staphylococcus aureus													M	47174	306	5	5	5	5	5	5	10	5	8
Ujemny	Ujemny																													M	102000	594	3	5	5	5	5	5	6	9
Ujemny																														M	474875	10	5	5	5	6	5	5
Ujemny																														M	9050	169	5	5	5	5	5	9	12	5	9	7
Ujemny																														M	8128	274	5	5	5
Dodatni	Ujemny														Haemophilus influenzas															M	3902	105	5	5	17	5	5	10	5	27	5	11	5
Dodatni	Dodatni	Dodatni	Ujemny												Staphylococcus aureus	2	Staphylococcus aureus													M	36100	513	5	5	5	5	5	7	5	9	5	13	6	5	5	7
Ujemny	Ujemny																													M	28414	377	11	8	5	6	9
Dodatni	Ujemny														Staphylococcus aureus															M	9404	268	5	5	5	5	5	5	5	5	6	5	5	6	30
Dodatni	Ujemny														Staphylococcus aureus															M	181002	324	12	5	8	6	6
Dodatni															Staphylococcus aureus															M	2640	579	5	5	9	12	11	39
Ujemny	Ujemny																													M	836525	37	16	5	6	13	23
Ujemny	Ujemny																													M	1720	603	5	5	5	5	5	6
Ujemny	Ujemny																													M	37839	441	5	7	9	16
Ujemny	Ujemny																													M	58300	912
Dodatni	Ujemny														Staphylococcus aureus															M	9090	238	5	5	5	5	5	5	5	5	5	5	7	5	5	8
Ujemny	Ujemny																													M	12268	273	5	5	5	5	5	5	5	6
Dodatni	Dodatni														Staphylococcus aureus	Klebsiella pneumoniae														M	35119	459	5	74
Dodatni	Ujemny	Dodatni	Ujemny	Dodatni	Ujemny										Haemofilus influenzae		Streptococcus pneumoniae		Streptococcus pneumoniae											M	5278	925	55	8	5	8	19	5	5	8	18	5	5	8	12	5	14	10
Dodatni															Candida albicans															M	130893	216	5	5	9	18
Dodatni	Dodatni	Dodatni	Dodatni	Dodatni	Dodatni	Dodatni	Dodatni								Staphylococcus aureus	Streptococcus group C	Candida glabrata	2	Staphylococcus aureus	Staphylococcus aureus	Staphylococcus aureus	2								M	137955	617	69	5	5	21	5	8	8	12	5	5	5	5	9	11	53	10	7
Dodatni	Ujemny	Ujemny	Ujemny	Dodatni											Klebsiella pneumoniae				Staphylococcus aureus											M	1015	447	5	5	17	5	5	5
Ujemny																														M	203000	364	26	5	5	5	12	7	6	5	8	10
Dodatni															Candida glabrata															M	132722	760
Ujemny	Ujemny																													M	171644	259	5	5	5	14	5	5	10	5	5	6
Dodatni															Streptococcus pyogenes															M	6944	234	5	5	5	5	5	5	5	5	5	5	5
Dodatni															Staphylococcus aureus															M	256195	70	5	5	6	5	5	5	5	6	37	7	5	7	6	12
Dodatni																														M	40743	311	5	6	6	13	8	8	32	52
Ujemny	Dodatni	Ujemny	Ujemny													Klebsiella pneumoniae														K	53	343	2	5	5	6	5
Ujemny																														M	48800	700	5	5	5	5	5
Ujemny	Ujemny	Ujemny																												M	4980	545	18	22	5	5	11	6	5	18	11	5	10
Ujemny	Ujemny	Ujemny	Ujemny	Ujemny																										K	3465	594	5	5	5	5	5	5	5	5	5	5	5	18	5	5	5
Dodatni															Streptococcus pyogenes															M	5654	497	5	5	5	6	6	5	23	5	5	12	6	9	5	6	8
Ujemny																														M	1078663	245	5	5	5	5	5	5	12	5	8	5	9	8
Ujemny	Ujemny																													M	2	527	5	9	11	13	5	13	5	5	5	14	18
Ujemny																														M	533082	744	5	5	5	15	15	5	7	5	5	5
Dodatni															Staphylococcus aureus															K	390000	148	5	5	13	11	5	7	10	6	6	7	8	7	36
Dodatni															Staphylococcus aureus															M	55701	557	5	5
Dodatni	Ujemny														Citrobacter spp															M	382375	350	5	5	5	5	6	5	7
Ujemny	Ujemny	Ujemny	Ujemny	Ujemny	Ujemny																									M	48558	638	5	5	5	5	5	5	5	11	5	5	8	21	7
Dodatni	Ujemny														Staphylococcus aureus															K	186	309	6	9
Dodatni	Ujemny	Ujemny	Ujemny	Ujemny	Ujemny										2															M	68000	700	8	10	90	21
Dodatni	Dodatni														Staphylococcus aureus	Staphylococcus aureus														M	0	385	5	5	6	5	5	5	7	5
Ujemny	Ujemny	Ujemny	Ujemny																											M	58290	438	5	5	5	5	5	6	5	5	10
Ujemny																														M	158000	38	5	5	5	5	5	5	5	9	5	10	14	7	22	10
Ujemny	Ujemny																													M	8905	331	6	5	50	11	22	26
Ujemny	Ujemny																													M	55174	651	6	5	5	5	5	5	7	5	6	5
Dodatni	Ujemny														Candida spp															K	2348	441	5	5	5	5	5	5	5	10	6
Dodatni	Ujemny														Haemophilus influenzas															M	9757	624	5	5	5	5	5	5	5	5	5
Dodatni	Ujemny	Ujemny	Ujemny												Haemophilus influenzas															M	2448	562	5	5	5	6	7	6	5	5
Dodatni	Dodatni														Staphylococcus aureus	Staphylococcus aureus														K	1	845	3	5	5	5	5	5	5	5	5	5
Dodatni	Ujemny														2															M	1	740
Ujemny	Ujemny																													M	17946	829	20	13	5	10
Dodatni															Streptococcus pyogenes															M	1	799	5	5	5
Dodatni	Ujemny	Dodatni	Ujemny	Ujemny											Serratia marcescens		Enterobacter cloace													M	33648	361	6	36	5	5	5	7	7	10
Ujemny	Ujemny	Ujemny	Ujemny																											M	80327	506	46	7	13	16	6
Ujemny	Ujemny	Ujemny																												K	40000	967	8	5	12
Ujemny																														M	39754	708	19	5	5	5	5	5	5	5	8	6	5	56	20	5	7	5	5
Ujemny																														M	1320	43	5	5	12	18	15	5	5	5	5	16	6
Ujemny	Ujemny	Ujemny																												M	541614	162	5	5	5	5	5	5	5	5	5	5	8
Ujemny																														M	660	252	5	5	5	5	5	6	5
Dodatni	Dodatni														Streptococcus group C	Staphylococcus aureus														M	5515	716	5	5	5	5	8	9
Dodatni	Ujemny	Dodatni	Dodatni	Dodatni	Ujemny	Ujemny									Candida spp		Streptococcus pyogenes	2	Streptococcus pneumoniae											M	184990	459	8	13	11	23	5	5	6
Dodatni															Klebsiella pneumoniae															M	1130	486	14
Dodatni	Dodatni	Ujemny													Streptococcus pneumoniae	Staphylococcus aureus														M	36069	238	94	5	5	5	5	5
Ujemny	Ujemny	Dodatni	Ujemny														Streptococcus agalactiae													M	216167	416	5	5	21	42	5	5	10	8	5	7
Ujemny																														M	55878	427	12	41
Dodatni	Ujemny														Staphylococcus aureus															M	17800	767	3	5	5	5	5	5	5
Ujemny	Ujemny																													M	0	314	5	5	5	5	6	5	5	8
Ujemny																														K	216787	348
Dodatni															2															M	59140	1015	6	18	5	5	5	8	5	5	6	9
Dodatni															2															M	1535	882	5	7	6	7	10
Dodatni	Dodatni	Dodatni	Ujemny	Ujemny	Ujemny										Staphylococcus aureus	Haemophilus influenzas	3													M	215000	357	9	5	5	5	12	5	5	5	5	5
Dodatni															Candida albicans															M	3614	359	5	8	5	5	5	5	5	5	5	5	5	5	5
Ujemny	Ujemny	Ujemny	Ujemny	Ujemny																										M	7497	537	5	5	5	20	20	5	29	7	5
Ujemny																														M	203845	444	5	9
Ujemny																														M	122948	325	5	5	5	5	5	5	5	5	5	6	5	9	6	8
Dodatni															Haemophilus influenzas															M	1270000	830	3	5	5	5	5	8	7	6
Ujemny	Ujemny																													M	6340	196	13	13	5
Ujemny																														M	9270	334	5	5	5	5	5	5	5	5	5	5	6
Dodatni	Dodatni	Ujemny	Ujemny												Haemophilus influenzas	Streptococcus pyogenes														M	487000	166	5	5	5	5	5	5
Ujemny	Ujemny	Ujemny																												K	0	552	5	5	5	5	6
Ujemny	Ujemny																													M	0	205	5	5	5	5	5	5	5	5	9	5	20	10	8	8
Dodatni	Ujemny														Staphylococcus aureus															M	1110	273
Dodatni	Ujemny														Streptococcus pneumoniae															M	1	827	5	5	5	5	5
Ujemny																														M	9850	705	5	7	5	19	15	5	5	8	6	7	8	5	10	7
Ujemny	Dodatni	Ujemny	Dodatni													Streptococcus group G		Streptococcus group G												M	491	538	5	9	13	5	16	9	11	15	5	12	23
Dodatni	Ujemny														Staphylococcus aureus															M	394	320	5	5	5	5	16	5	5	7	7	5	7	13	87
Ujemny																														M	1250	336	18	5	5	5	8	8	5	5	5	7
Ujemny																														M	96	555	5	5	5	5	5	5	11	5	12	7
Dodatni	Ujemny														2															M	1426044	55	22	6	9	7	47
Ujemny	Ujemny	Ujemny																												M	290	1092	7	5	5	9	5	5	17	9	5
Ujemny	Ujemny	Ujemny																												K	50791	242	5	5	5	5	5	5	5	5	6
Ujemny	Ujemny																													K	1840	274	5	5	5	5	5	5	6
Ujemny																														K	24408	549	5	5	5	5	8	6
Dodatni	Dodatni	Ujemny	Ujemny												Staphylococcus aureus	2														M	3700	522	5	5	5	6	5	5	5	7	5	5	6	10	12
Ujemny	Ujemny																													M	34299	1852	10	5	49	6	8
Ujemny	Ujemny	Dodatni	Ujemny														Staphylococcus aureus													M	1622	551	5	12
Ujemny	Ujemny																													K	146688	319	5	5	5	5	5	5	8	6
Ujemny	Dodatni															2														M	226502	774	17	5	8	5	5
Dodatni	Ujemny	Ujemny													Staphylococcus aureus															M	30703	811	5	24	5	5	10	11	7
Ujemny	Dodatni	Ujemny	Ujemny													Streptococcus pyogenes														M	6337	401	6	5	247	247	5	5	5	5	12
Ujemny	Ujemny																													M	14017	126	250	6
Dodatni															Candida albicans															M	42838	372	5	9	6	8
Ujemny	Ujemny																													M	14436	548	5	5	5	5	15	12	13	5
Dodatni	Ujemny														Escherichia coli															M	44600	431	5	7	5	5	5	5	5	5	5	8	7
Ujemny	Ujemny	Ujemny	Ujemny	Dodatni	Ujemny														Streptococcus group C											M	130000	596	4	5	5	5	5	5	5	5	5	6	5	9	7	7
Ujemny	Ujemny																													M	6828	353	5	5	5	5	5	5	5	5	5	5	11	26	16	7	5	5	9
Ujemny																														M	32486	246	5	5	5	5	6	6	5	8
Dodatni	Dodatni														Streptococcus group F	Streptococcus group F														M	49800	874	6	5	5	6	5	5	14	14	6	5	16	19	5	7	5	9	9
Dodatni															Staphylococcus aureus															M	24163	397	5	5	6	23	19	7	9
Ujemny	Dodatni	Ujemny														Staphylococcus aureus														M	310571	370	5	6	5	7	7	5	5	5	8	5	17	6	8	5	8
Dodatni	Ujemny														Streptococcus pyogenes															M	455732	398	11	5	8	5	6
Ujemny	Dodatni															Candida albicans														M	310645	12	8	5	5	5	6	9	6
Ujemny	Dodatni	Ujemny	Ujemny													Streptococcus pneumoniae														M	1152	746	5	5	9	16	33	5	16
Ujemny	Ujemny																													M	77880	243	19	5	24	5	5	5	27	5	5
Dodatni	Ujemny														Haemophilus parainfluenzae															M	4390	513	5	62	5	5	6	5	5	5	6
Dodatni															Staphylococcus aureus															M	11323	314	14	5
Ujemny	Dodatni	Ujemny	Dodatni													Streptococcus pyogenes		Streptococcus pyogenes												M	358617	80	5	5	5	15	5	5	7
Ujemny																														M	5733	308	5	5	5	9	40	5	5
Dodatni	Dodatni	Dodatni	Ujemny												Staphylococcus aureus	Staphylococcus aureus	2													M	6952	745	5	5	5	5	5	5	5	7	5
Dodatni	Ujemny	Dodatni	Ujemny	Dodatni											Staphylococcus aureus		Streptococcus pyogenes		Streptococcus pyogenes											M	856	511	5	5	5	5	14	5	6	5	14	9	6	5	5	5	5
Dodatni	Dodatni														Streptococcus viridans	Klebsiella pneumoniae														M	1212966	54	5	5	5	5	5	5	5	5	6	8	7
Ujemny	Ujemny	Ujemny	Ujemny																											K	8783	316	5	5	6	8
Ujemny																														M	209392	391	6	179	15	12	5	9
Ujemny	Dodatni															Streptococcus pyogenes														M	54030	284	5	8	5	5	5	5	7	7	5	39	5	5
Ujemny	Ujemny																													K	32889	285	7	5	6	10	29	14	11
Dodatni	Ujemny														Staphylococcus aureus															M	864770	52	22	9	9	5	8	11	8	7	9	12	11
Dodatni															2															M	434730	607	6	5	5
Dodatni	Dodatni	Dodatni	Dodatni	Dodatni											Candida albicans	Streptococcus pyogenes	Streptococcus group C	Streptococcus group C	Streptococcus group C											M	77	171	5	5	8	10	5	5	6	5	7	5	10	9
Ujemny	Dodatni	Ujemny														Staphylococcus aureus														M	51806	29	5	5	58	5	5	6	13	5	5
Ujemny	Ujemny																													K	159511	259	10
Ujemny	Ujemny																													M	76127	186	5	8	8	7	7
Dodatni	Ujemny														Neisseria meningitidis															M	8080	598
Ujemny																														K	7710	389	5	5	5
Dodatni	Ujemny	Dodatni	Ujemny												Streptococcus pyogenes		Streptococcus group C													M	21914	494	5	5	7	5	5	6	5	5	6	5	5	8	24	7
Dodatni	Ujemny														Streptococcus pyogenes															M	24100	480	67	5	5	5	5	7	5	5	5	5	5	7	5	13	10	13	9
Ujemny	Ujemny																													M	91400	658	12	5	5	24	10	6	5	5	25	12	26	19	11	9	17
Ujemny																														K	4820	240	5	5	5	5	5	5	5	5	5	5	5	5	5	9
Ujemny	Ujemny	Ujemny																												M	100009	519	10	5	5	5	5	19	14	7	14	5	7	12
Ujemny																														K	5640	653	5	5	5	7
Dodatni	Ujemny	Ujemny													Staphylococcus aureus															M	133804	1098	19	3	5	5	5	5	5	5	5	5	10	9
Ujemny	Ujemny	Ujemny																												M	65200	389	5	5	5	5	5	5	5	5	6	5	6	5	5
Dodatni															Staphylococcus aureus															M	46580	299	5	5	5	5	8	5	7	7	5
Dodatni															2															M	2831223	164	5	5	5
Ujemny																														M	18821	298	5	6
Dodatni															Staphylococcus aureus															M	23464	353	5	5	5	5	24	5	5	7	6
Ujemny	Ujemny																													M	1050	380	5	5	5	5	5	6	7
Ujemny																														M	8371	167	13	5	13	16	23	8	5	8	9	12
Ujemny	Ujemny	Dodatni	Dodatni	Ujemny	Ujemny												Staphylococcus aureus	Staphylococcus aureus												M	86400	823	5	5	5	5	5	5	5	5	11	12
Dodatni	Dodatni	Ujemny	Ujemny	Ujemny	Ujemny										Staphylococcus aureus	Staphylococcus aureus														M	390000	455	6	5	5	5	5	5	5	5	5	5	5	5	8
Ujemny																														K	1195	763	5	5	5	5	5	5	5	5	5	5	7	5	7
Ujemny	Ujemny																													M	123828	206	5	5	10	56.6	7	5	13
Ujemny																														M	819675	123	24	5	5	6
Ujemny																														M	103	921	19	5	10	5	5	5
Dodatni	Ujemny														Staphylococcus aureus															M	126497	967	5	5	5	6	5	7	5
Ujemny																														M	0	266	8	7	7
Ujemny	Ujemny																													M	0	976	36	18
Ujemny	Ujemny																													M	74951	451	5	5	5	5	5	5	5	5	5	9	6
Dodatni	Dodatni														2	Staphylococcus aureus														M	154055	529	8	7	9	19
Ujemny	Ujemny																													K	156000	358	7	5	5	7	5	5	5	5	9	7
Dodatni															Streptococcus group C															M	42498	471	7	5	8
Dodatni															Streptococcus pyogenes															K	17800	369	5	5	5	5	6
Ujemny	Ujemny																													K	2	1503	6	5	18	9	12	13
Ujemny	Ujemny	Ujemny																												M	1267	422	5
Ujemny																														M	43052	75	5	5	5	5	5	5	5	5	6	5
Dodatni	Dodatni														Staphylococcus aureus	Staphylococcus aureus														M	33400	329	5	5	5	5	5	5	5	5	5	9	8	7
Dodatni															Streptococcus pyogenes															M	142000	370	5	6	5	5	5	5	9	7
Dodatni															Klebsiella pneumoniae															M	21400	501	5
Ujemny	Dodatni	Ujemny	Dodatni													Streptococcus group C		Staphylococcus aureus												M	0	592	5	20	8	8	9	5	10	6
Ujemny																														K	4740	349	5
Ujemny	Ujemny																													M	963	228	5	5	5	5	5	5	5	5	6	5	7	6	6
Ujemny																														M	16900	511	5	5	6	7	5	5	5	10	7
Dodatni	Ujemny	Ujemny													2															M	2140	502	6	5	5	5	7
Dodatni	Dodatni														Streptococcus group C	Streptococcus group C														M	7649	347	5	5	5	5	5	5	5	5	9	5	5
Ujemny	Ujemny																													M	60000	282	5	23	7	5	50	8	6	7
Dodatni	Ujemny														Proteus mirabilis															M	0	131	5	5	5	5	5	5	19
Ujemny	Ujemny																													M	24579	494	5	24	5	12	5	9	6
Dodatni	Ujemny	Dodatni	Ujemny	Ujemny	Dodatni	Dodatni	Dodatni	Dodatni							Candida tropicalis		Staphylococcus aureus			2	Staphylococcus aureus	Staphylococcus aureus	3							K	4	247	5	5	5	5	5	5	5	5	5	5	5	5	5
Dodatni	Ujemny														Staphylococcus aureus															M	65206	220	7	5	9	11
Dodatni	Ujemny														2															M	168	739	3	5	5
Ujemny	Ujemny																													M	237286	513	5	6	5	5	8	5	7
Ujemny	Ujemny																													K	60800	490	5	5	8	5	9	13	15	5	5	203	6	6	6
Dodatni	Ujemny														2															M	4813	441	5	5	5	5	5	5	5	5	7	5	5
Ujemny	Ujemny	Ujemny																												M	100009	431	6	9	5	11	8	5	5	5	17	8	7	5	5	13	19	8	5
Dodatni	Ujemny	Dodatni	Dodatni	Ujemny	Dodatni										Staphylococcus haemolyticus		Candida albicans	Haemophilus influenzae		Haemophilus parainfluenzae										M	210266	431	5	5	7	5	5	9	5	5	5	11	5
Dodatni	Ujemny	Ujemny	Dodatni	Dodatni	Dodatni	Dodatni	Dodatni								Streptococcus pyogenes			Streptococcus group C	2	2	Streptococcus pyogenes	Candida albicans								M	973099	597	5	5	5	5	5	5	5	5	5	5
Ujemny																														M	19000	832	5	5	5	5	5	5
Ujemny																														M	108943	322	12	8	10	18	9	8
Ujemny																														K	69800	424	7	5	6	5	5	14	16	6	11	17	34
Ujemny																														M	1370	867	5
Ujemny	Dodatni	Ujemny														Haemophilus parainfluenzae														M	2221	624	7
Ujemny	Ujemny																													M	7050	653	5	5	8	5	5	11	5	9	6	6
Ujemny																														M	138038	178	5	5	5	5	5	5	5	6	5	17	7	5
Dodatni	Ujemny	Ujemny	Ujemny	Ujemny											Streptococcus pyogenes															M	1422	646	6	5	5	16	17	17	17	5	5	5	8	8	8	10	6	6	5
Ujemny																														M	3330	537	5	8	7	5	5	33
Ujemny																														M	1280	599	10	22	10	6
Ujemny	Ujemny																													M	58100	355	5	5	5	5	5	5	5	5	5	5	5	8
Ujemny																														K	102119	132	5	5	5	5	5	5	5	5	5	5	7
Ujemny	Dodatni	Ujemny														Haemophilus parainfluezae														M	323593	56	5	6	5	7	5	5	5	5	5	5	7	7	5	8	6
Ujemny	Ujemny																													M	11500	648	12	5	5	5	5	8
Ujemny	Ujemny	Ujemny	Ujemny																											M	790124	202	7	6	5	5	5	5	5	6	21	13	22	6	5
Dodatni	Ujemny														Klebsiella pneumoniae															M	2	590	20	15	10	35	5	5	8	11	18	11	13	13	22	8
Ujemny	Ujemny																													K	308481	357
Ujemny	Ujemny																													M	168	1206	40	5	30	5
Dodatni															Klebsiella pneumoniae															M	50482	516	5	5	5	5	5	44	14	10	12	5	9	9	10
Ujemny																														M	46700	483	5	6	5	5	5	5	5	7	6	10	10	8
Ujemny																														M	16310	123	5	5	5	5	5	5	5	5	5	7
Ujemny	Ujemny																													M	525	16	20	5	5	24	5	5	7	7	8	5	8	12	9	7
Dodatni	Ujemny														2															M	75009	13	6	5	6	19
Ujemny																														M	38300	815	5	5	5	5	8
Ujemny	Ujemny																													K	1111163	230	5	5	5	5	5	9	6	9	5	12	9
Ujemny																														M	66406	334	17	42	26	21	14	5	69	5
Dodatni	Dodatni														Staphylococcus aureus	2														K	24.84	13	5	5	5	11	5	5	5	5	6	7	8	8
Dodatni	Ujemny														Staphylococcus aureus															M	83032	393	5	5	6	9
Dodatni	Ujemny	Ujemny	Ujemny	Ujemny	Ujemny										Staphylococcus aureus															K	3161	66	5	5	5	5	5	5	5	5	5	5
Dodatni	Ujemny	Dodatni	Ujemny	Ujemny											3		Streptococcus pyogenes													M	2652163	364	5	7	35	7	8	5
Ujemny																														M	2860	573	5	5	5	5	0	5	5	5	5
Ujemny																														M	3	915	16	5	5	5	6
Dodatni	Dodatni	Dodatni													Klebsiella pneumoniae	Streptococcus pyogenes	Haemophilus influenzae													M	99700	676	22	5	5	5
Dodatni	Dodatni	Ujemny	Ujemny	Dodatni	Ujemny	Ujemny	Ujemny	Dodatni	Dodatni	Ujemny					Streptococcus group C	Staphylococcus aureus			Moraxella catarhalis				2	Streptococcus pyogenes						M	1263	451	6	9	5	5	9	5	5	6	22	6	5	10	10	7	15	6	7
Dodatni															Candida spp															M	84000	250
Ujemny	Ujemny																													M	85	10	5	5	5	8	5	5	5	5
Ujemny	Ujemny																													K	450000	68	5	5	5	5
Dodatni	dodatni														Staphylococcus aureus	Staphylococcus aureus														M	17591	607	5	12	6	5	5	8
Dodatni	Ujemny														Staphylococcus aureus															M	23903	366	5	5	5	5	9	5	5	5	5	10	7
Ujemny																														M	2072	366	5	46	5	5	5	13
Dodatni	Dodatni	Dodatni	Ujemny												Acinetobacter baumanii	Klebsiella pneumoniae	Klebsiella pneumoniae													M	29860	531	6	5	5	9	7	5	5	5	5	7	6	5
Dodatni	Dodatni														Staphylococcus aureus	Klebsiella pneumoniae														M	2	547	179	9	9	14	63	15	8	7	5	19	21	21	20	15	22	18
Ujemny	Ujemny																													K	3163	217	5	6	5	5	5	5	7	8	5
Dodatni	Ujemny														Streptococcus pyogenes															M	51200	823	5	5	5	5	5	5	5	5	5	5	5	7
Dodatni	Dodatni														Streptococcus pneumoniae	Candida spp														M	3700	335	5	5	51	5	15
Ujemny	Ujemny	Dodatni	Ujemny														Staphylococcus aureus													M	57400	412	5	86	6	5	5	7	5	5	5	5	5	5	12	8	17	5	11
Ujemny	Ujemny																													K	8173	321	5	5	5	5	5	5	5	5	6
Ujemny	Ujemny	Ujemny																												M	100009	393	11	9	5	5	7	6	9
Ujemny	Dodatni															Staphylococcus aureus														M	15700	733	5	16	17	5	11	6	5	7	10	12
Dodatni	Dodatni	Ujemny	Ujemny												Klebsiella pneumoniae	Streptococcus pyogenes														M	37200	310	9	34	26	5	5	5	5	5	5	5	7	24	5	6	7
Dodatni	Ujemny	Ujemny	Ujemny	Ujemny	Ujemny										Streptococcus pyogenes															M	18380	450	8	5	11	5	5	23	5	8
Dodatni	Ujemny														Klebsiella pneumoniae															M	3120	870	26	33	40	7	27	24	27	5	5	15	9	11	39	33	24	38
Ujemny																														M	25100	226	8	5	8	5	5	9	8	5	5
Ujemny	Ujemny																													K	6400	854	184	6	6	5	10	5	11	13
Ujemny																														K	2760	578	9	11
Ujemny	Ujemny																													K	15300	804	5	5	5	5	5	8	5	5	7
Dodatni	Ujemny														Haemophilus influenzae															K	2	385	5	5	5	7	5	5	11	12
Ujemny																														M	151000	353
Ujemny																														M	50431	262	5	5	5	6	5	7	8	5	10	14
Ujemny	Ujemny																													M	1370	827	5	5
Ujemny	Ujemny																													M	69100	496	12	5	5	5	5	5	5	5	14	6	5	12	17	17
Ujemny	Ujemny																													K	103	478	5	6	5	5	5	5	5	5
Dodatni	Dodatni	Ujemny	Ujemny												Moraxella catarhalis	2														K	754	825	5	14	7	5	6	10	6	9	6	8	7	11	10
Ujemny																														M	432000	407	9	5	6	5	5	5	5	9	6	5	6	5	6
Ujemny																														M	74108	310	5	9	5	5	11	50
Dodatni	Ujemny														2															M	110000	79	5	5	5	5	5	5	5	6	7	13	7	6	12	15
Ujemny																														M	24708	462	21	5	5	6	9	5	16	18	5	30	19	18	12	10	10
Dodatni															Klebsiella pneumoniae															K	0	338	45	5	5	5	5	10	5	5	5	8	5	9	5
Dodatni															Candida albicans															M	115249	354	5	12	6	12
Ujemny																														K	2	45	5	5	5	5	5	5	5	6
Ujemny	Ujemny																													M	5020	768	5	5	5	5	5	5	8	8
Ujemny																														K	924	1589	5	5	5	5	15	5	8	5	5	5
Ujemny	Dodatni	Dodatni														Candida spp	Staphylococcus aureus													K	4	257	5	5	10	9	6	7
Ujemny																														M	133063	356	6	5	12	8	15	7	10	5	5	5	6	8	8
Ujemny	Ujemny	Ujemny																												M	28050	378	5	5	5	7	15	5	7	21	8	11	6	9	8	6	18	7
Ujemny	Ujemny	Ujemny	Ujemny	Ujemny	Ujemny																									M	5253	348	5	5	5	5	5	5	5	5	7	5	5	44	11
Ujemny	Dodatni	Ujemny	Ujemny	Ujemny	Ujemny	Dodatni	Ujemny	Dodatni	Ujemny							Staphylococcus aureus					Streptococcus pyogenes		2							M	44139	261	6	5.4	12	5	5	5	5	11	19	28
Ujemny	Ujemny	Ujemny																												M	5440	391	5	7	8	11	7	5	5	5	7
Dodatni															Staphylococcus aureus															M	61047	598	5	5	5
Ujemny																														K	4	34	3	5	7	6	5	5	5	5	5	5	5	7	6	8	7	6
Ujemny																														M	30600	310	5	10	14	9	52	16
Ujemny																														M	172100	268	5	5	5	5	5	5	5	5	7	37	5	6
Ujemny	Ujemny																													M	4581	379	24	11	5	5	10	5	11	5	7	6	5
Ujemny																														M	8190	348	10	18	5	5	6	6	5	5	7	8	5	13
Dodatni	Dodatni	Dodatni	Dodatni	Ujemny	Dodatni	Dodatni	Dodatni	Dodatni	Dodatni	Ujemny	Ujemny	Ujemny	Ujemny	Ujemny	2	Streptococcus agalactiae	Streptococcus pyogenes	Streptococcus pyogenes		Streptococcus group C	Streptococcus group C	Pseudomonas aeruginosa	Streptococcus pyogenes	Pseudomonas putida						M	115000	216	30	5	5	5	7	7	5	5	5	5
Ujemny	Ujemny	Ujemny																												M	1886	319	5	5	5	5	5	5	5	7	5	5	7	8
Dodatni	Dodatni	Ujemny													Enterobacter cloace	Staphylococcus aureus														M	2959617	611	5	5	5	8	5	5	5	12	7	5	5	5	6
Ujemny	Ujemny																													K	100009	198	5	5	5	5	5	5	5
Ujemny	Ujemny																													M	552	318	7	5	5	5	5	9	5	5	8
Ujemny																														M	11774	34	5	5	5	5	5	5	5	5	5	5	7	9
Ujemny	Ujemny																													M	2017	34	6	5	5	8	5	5	8	16	6	5	7	6
Ujemny	Ujemny																													M	34400	745	5	5	5	5	5	5	5	5	5	8
Ujemny																														K	82	436	5	5	5	5	5	5	5	5
Dodatni	Dodatni	Ujemny													Streptococcus group C	Streptococcus pyogenes														K	6766	253	3.6	6	5	5	5	5	5	10	9
Ujemny	Ujemny																													M	572367	409	6	5	5	5	5	5
Ujemny	Ujemny																													K	10200	485	5	5	5	7	5	5	5	5	7
Ujemny	Ujemny	Dodatni															2													K	100009	214	5	5	5	11	6	5	5	7
Dodatni	Ujemny														Haemophilus influenzae															K	112000	100
Ujemny	Ujemny																													M	11600	627	5
Dodatni	Ujemny														Moraxella catarhalis															M	166000	600	5	5
Ujemny																														M	89030	106	5	5	5	5	5	5	7	9
Ujemny																														M	4430	331	30	5	5	5	5	5	7	5	7
Dodatni	Dodatni	Dodatni	Dodatni	Ujemny											Streptococcus pneumoniae	Streptococcus pyogenes	2	2												M	5782	385	5	66	5	5	5	5	5	5	5
Ujemny	Ujemny																													M	291000	1341	5	8	6	5	5	7	6	7	5	6	9	11
Dodatni	Ujemny														Staphylococcus aureus															K	11880	901	5	5	5	5	5	5	5	5	5	6	5	5	8
Dodatni	Dodatni														Haemophilus parainfluenzae	Streptococcus pneumoniae														M	2	56	5	5	15	15	5	7
Ujemny																														K	100009	128	5	5	6	5	6	5	6	7	9
Ujemny	Ujemny																													M	0	210	22	6	6	6	16	20	10	10	5	6	5	6	9	8	7	5	9
Dodatni															Streptococcus pyogenes															M	72494	143	5	5	5	5	5	53	5	5
Ujemny	Ujemny																													M	29400	362	5	6
Dodatni	Ujemny														3															M	1333045	36	5	5	5	5	6	8	5	7	6	5	5
Ujemny	Ujemny																													K	315	386	5	5	11	5	5	5	5	7	5
Ujemny	Ujemny																													M	3840	297	5	5	13	5	5	5	10	8	10	74	17	177
Ujemny	Ujemny	Dodatni															Streptococcus pyogenes													K	62100	682	5	5	5	5	5	5	5	5	5	5	5	5	5	5	5
Ujemny																														M	66976	328	5	5	5	8
Dodatni	Ujemny														Haemophilus influenzae															K	2253	350	5	5	5	5	5	5	13	14	7
Dodatni	Ujemny														2															M	5153	176
Ujemny																														M	8260	416	5	5	5	5	5	5	8
Ujemny	Ujemny																													M	424000	355	5	5	5	5	5	5	7	6	6	6
Ujemny	Ujemny																													M	100009	584	5	5	5	5	5	5	5	5	13	5
Ujemny																														M	228209	325	5	5	5	7	5	5	8	7	8
Ujemny																														K	23100	780	5	5	5	5	5	5	5	8	7	15	5	5	15
Ujemny	Ujemny																													M	4490000	472	5	9	5	5	5	5	5	16	7	6	11	9
Dodatni	Ujemny														Staphylococcus aureus															K	325600	285	6	6	5	5	5	5	5	5	6	7	5	8
Ujemny																														K	5336	719	5	5	18	5	5	5	5	5	5
Ujemny	Dodatni	Ujemny														Candida albicans														M	16540	693	5	5	7	5	5	5	5	5	6
Dodatni	Ujemny	Ujemny	Dodatni	Ujemny	Dodatni	Ujemny	Ujemny								Haemophilus influenzae			Staphylococcus aureus		Staphylococcus aureus										M	146000	468	5	5	5	5	5	9	10	20	5	6	13	5
Dodatni	Ujemny	Dodatni	Dodatni												Streptococcus pyogenes		Streptococcus pyogenes	Streptococcus pyogenes												M	2090	298	9	5	5	5	14	5	11
Dodatni	Ujemny														Staphylococcus aureus															K	55550	367	5	5	38	5	5	5	5	5	5
Dodatni	Ujemny	Dodatni	Ujemny												Proteus mirabilis		Staphylococcus aureus													K	838	298	8	5	5	6
Ujemny	Ujemny	Ujemny																												M	53900	398	3	5	5	5	5
Ujemny	Ujemny																													K	29500	549	5
Ujemny	Ujemny																													K	75000	77	5	5	5	5	5	5	5	5	6	5	7
Ujemny	Ujemny																													K	205271	170	5	5	5	5	5	5	5	5	5	5	5	5	6	6	5
Dodatni	Dodatni														Corynabacterium spp	Enterobacter cloace														M	100009	4	6	10	12	7	8	14	12	19	23	14
Ujemny	Ujemny	Ujemny	Ujemny	Ujemny																										M	658000	534	5	11	17	14	5	5	16	13	8	9	6	9	5	6	9	11
Ujemny	Ujemny																													M	9916	440	19	6	5	5	6	13	8
Ujemny	Ujemny																													K	75300	259	46	5	5	7	5	6	5	8	5	16	5	5	11	11	7
Dodatni	Ujemny	Dodatni	Ujemny	Ujemny											Haemophilus parainfluenzae		Staphylococcus aureus													M	133000	358	5	5	5	5	5	5	5	15	5	5	8	6
Ujemny	Ujemny																													M	24330	550	6	9	10
Dodatni	Dodatni	Dodatni	Ujemny												Staphylococcus aureus	Staphylococcus aureus	Staphylococcus aureus													M	3116	380	6	5	5	8	5	6	5	5
Dodatni	Ujemny														Staphylococcus aureus															M	100009	67	5	5	7	5	5	5	10	5	7	11
Ujemny																														M	9750	408	5	5	37	6	7	10
Ujemny	Ujemny																													M	3	843	5	5	5	15	8	6	5	5	13	17	6	9	8	9
Dodatni															Staphylococcus aureus															M	144000	7	5	18	24	7	20	5	5	6	8	6	5	6
Ujemny																														M	42300	14	5	5	5	5	6	7	7	5	9	28
Ujemny																														M	100009	397	13	5	5	5	5	5	5	7	5	7
Ujemny	Ujemny																													M	454428	301	5	5	5	5	5	5	6	37	6
Ujemny	Dodatni															Enterobacter aerogenes														M	4238	384	5	5	6	5	5	6	5	5	5	5
Ujemny																														M	3800	1097	7	8	6
Dodatni	Dodatni														Staphylococcus aureus	Staphylococcus aureus														M	1640	457	5	5	7	5	5
Ujemny	Ujemny	Ujemny	Ujemny																											K	3361	543	10	5	5	10	6	5	6
Dodatni	Ujemny														Staphylococcus aureus															M	0	105	5	10	7
Dodatni	Ujemny	Dodatni	Ujemny	Dodatni	Ujemny										Staphylococcus aureus		Staphylococcus aureus		Staphylococcus aureus											M	3290000	36	5	5	6	5	5	5	7	5	7	7
Ujemny	Ujemny																													M	136800	189	5	5	5	5	10	10	6	8
Dodatni															Staphylococcus aureus															M	253019	730
Ujemny																														K	2310	432
Ujemny	Ujemny																													M	76000	516	6	5	8	6	5	7	7	8	10	8
Ujemny																														M	7570	720	5	6	5	5	5	5	10	8	7	14
Dodatni															Streptococcus pyogenes															K	18600	623	5	8	5	10	5	17
Ujemny																														K	263	918	5	5
Ujemny																														M	35000	556
Ujemny	Ujemny																													K	10400	1037	5	5	5	5	5	5	5	7	5	5
Dodatni	Dodatni	Ujemny	Ujemny	Dodatni	Dodatni	Ujemny	Dodatni								Staphylococcus aureus	Enterobacter aerogenes			Staphylococcus aureus	Haemophilus influenzae		Staphylococcus aureus								M	125926	415	5	5	6	17	5	5	7
Ujemny	Dodatni															Staphylococcus aureus														M	441000	91	5	5	5	5	5	5	5	5	9	42
Dodatni	Dodatni	Dodatni	Ujemny												Moraxella catarhalis	Haemophilus parainfluenzae	Staphylococcus aureus													M	2	853	5	5	7	5
Dodatni	Ujemny														Streptococcus pneumoniae															M	131784	27	6	7	8	7	6
Ujemny	Ujemny	Ujemny																												M	9310	494	5	5	5	5	5	6	5
Ujemny																														M	5080	919	11	5	5	5	5	6	5	5	7
Dodatni	Ujemny	Dodatni	Ujemny												Staphylococcus aureus		Staphylococcus aureus													M	5610	803	5	5	5	5	5	5
Ujemny	Ujemny																													K	100009	77	5	5	5	5	5	5	6	5	8
Dodatni	Ujemny	Ujemny													Staphylococcus aureus															M	3604	372	5	5	5	5	5	5	6	6
Ujemny	Ujemny																													M	30047	334	5	5	6	5	7	5
Ujemny																														K	18400	192	5	31	5	5	5	10	5	5	5	6	6
Ujemny	Dodatni															2														M	10216	385	163	5	19	5	5	5	5	5	5	5	5	9	5	5	5	15
Ujemny																														M	30940	456	5	5	9
Dodatni															Streptococcus pyogenes															M	14742	146	5	6	15	5	7	5	34	8
Dodatni	Ujemny														Streptococcus grou G															K	26500	406	5	5	7	5	5	5	5	11	7	6
Dodatni															Streptococcus pyogenes															M	79700	285	13	16	18	14	13	5	22	73
Ujemny																														M	589	40	5	8	6	5	11	8
Dodatni	Dodatni	Dodatni	Dodatni												Klebsiella pneumoniae	Klebsiella pneumoniae	Staphylococcus aureus	Streptococcus pyogenes												M	31799	328	5	5	5	5	5	5	5	5	17	5	9	5	10	7
Ujemny																														M	515000	167	5	5	5	5	5	5	5	5	5	5	5	5
Dodatni	Ujemny	Dodatni	Ujemny	Ujemny											2		Streptococcus pyogenes													M	4120	385	5	5	5	7	8
Dodatni	Ujemny														Staphylococcus aureus															M	33915	835	27	18	18	16	10	10	14	5	19	14	8	18	32
Ujemny	Ujemny																													K	59900	979
Dodatni	Ujemny	Ujemny	Ujemny												Enterobacter cloace															M	114307	278	5	5	5	5	5	7
Ujemny																														M	37686	540	5	5	5	5	6	5	5	8
[truncated: 19 more columns]
