# Supplementary material for: Factors associated with the risk of upper respiratory tract bacterial infections among HIV-positive patients
Source: PLoS One. 2022 Jul 7;17(7):e0270770. doi: 10.1371/journal.pone.0270770 (PMC9262189; doi:10.1371/journal.pone.0270770)
Supplement: S2 Data — (XLSX) [file pone.0270770.s002.xlsx]

## Sheet: sas
test name	The result	Bacteria	Identification
Posiew z górnych dróg oddechowych	Dodatni	Enterobacter aerogenes	Enterobacter aerogenes S.pyogenes hodow. Komentarz: liczne
Posiew z górnych dróg oddechowych	Dodatni	Enterobacter aerogenes	nterobacter aerogenes, S.,pyogenes hodow., Brak wzrostu grzybów Komentarz; Dość liczne
Posiew z górnych dróg oddechowych	Dodatni	Haemophilus influenzas	Identyfikacja ( Org 1 ) - Haemophilus influenzae_x000D_ licznośc kolonii - dość liczne
Posiew z górnych dróg oddechowych	Dodatni	Haemophilus influenzas	Komentarz - wyhodowano florę fizjologiczną Streptococcus viridans, neisseria sp._x000D_ Identyfikacja ( Org 1 ) - Haemophilus influenzae_x000D_ licznośc kolonii - dość liczne
Posiew z górnych dróg oddechowych	Dodatni	Neisseria meningitidis	W kierunku Streptococcus pyogenes posiew ujemny_x000D_ Identyfikacja ( Org 1 ) - Neisseria meningitidis_x000D_ liczność kolonii - dość liczne, kolonizacja
Posiew z górnych dróg oddechowych	Dodatni	Streptococcus pneumoniae	Streptococcus pneumoniae_x000D_ liczność kolonii - poj.
Posiew w kierunku grzybów	Dodatni	Candida albicans	Identyfikacja ( org1 ) - Candida albicans_x000D_ liczność kolonii - liczne
Posiew z górnych dróg oddechowych	Dodatni	Enterobacter cloace	Identyfikacja ( Org1 ) - Enterobacter cloacae_x000D_ liczność kolonii - liczne_x000D_ komentarz - kolonizacja_x000D_ Idebtyfikacja ( Org2 ) - Streptococcus group G_x000D_ Liczność kolonii - pojedyncze_x000D_ Identyfikacja ( Org3 ) - Candida species_x000D_ liczność kolonii - pojedyncze
Posiew z górnych dróg oddechowych	Dodatni	Streptococcus pneumoniae	Identyfikacja ( Org 1 ) - Streptococcus pneumoniae_x000D_ licznosć kolonii - dość liczne_x000D_ Wyhodowano florę fizjologiczną Streptococcus viridans, Neisseria sp. w kierunku Streptococcus pyogenes posiew ujemny
Posiew z górnych dróg oddechowych	Dodatni	2	Identyfikacja ( Org1 ) - Streptococcus pyogenes ( Strep. Group A )_x000D_ liczność kolonii - liczne_x000D_ Identyfikacja ( Org2 ) - Streptococcus viridans_x000D_ liczność kolonii - liczne_x000D_ Identyfikacja ( Org3 ) - Neisseria species_x000D_ liczność kolonii - liczne_x000D_ _x000D_
Posiew z górnych dróg oddechowych	Dodatni	2	Identyfikacja ( Org1 ) - Streptococcus pyogenes ( Strep. Group A)_x000D_ liczność kolonii - dość liczne_x000D_ Identyfikacja ( Org2 ) - Streptococcus viridans_x000D_ liczność kolonii - liczne_x000D_ Identyfikacja ( Org3 ) - Neisseria species_x000D_ liczność kolonii - liczne
Posiew z górnych dróg oddechowych	Dodatni	Staphylococcus aureus	Wyhodowano florę fizjologiczną Streptococcus viridans, Neisseria sp. W kierunku Streptococcus pyogenes posiew ujemny_x000D_ Identyfikacja ( Org1 ) - Staphylococcus aureus_x000D_ Liczność kolonii - dośc liczny_x000D_
Posiew z górnych dróg oddechowych	Dodatni	Streptococcus pyogenes	Identyfikacja ( Org1) - Streptococcus pyogenes ( Strep. A)_x000D_ Liczność kolonii - Liczne_x000D_ Identyfikacja ( Org 2) - Streptococcus pneumoniae_x000D_ Liczność kolonii - dość liczne
Posiew moczu	Dodatni	Escherichia coli	Escherichia coli 10/5 CFU/ml
Posiew moczu	Dodatni	Escherichia coli	Identyfikacja - Escherichia coli_x000D_ Bakteriuria - 10/6 CFU
Posiew plwociny na BK	Dodatni	Prątki kwasooporne	WYNIK (+) PLWOCINA
Posiew plwociny na BK	Dodatni	Prątki kwasooporne	hodowlaBk po 4 tyg dodatni.
Posiew inny	Dodatni	Candida albicans	Wymaz z szyjki macicy - Candida albicans Komentarz: Liczne kolonie
Posiew z górnych dróg oddechowych	Dodatni	Staphylococcus aureus	Identyfikacja ( Org1 ) - Staphylococcus aureus_x000D_ liczność kolonii - dośc liczne
Posiew z górnych dróg oddechowych	Dodatni	Candida albicans	Identyfikacja ( Org1) - Candida albicans_x000D_ liczność kolonii - liczne_x000D_ Komentarz - wyhodowano florę fizjologiczną Streptococcus viridans, Neisseria sp. W kierunku Streptococcus pyogenes posiew ujemny.
Posiew z dróg moczowo-płciowych - tlenowo	Dodatni	Staphylococcus epidermidis	Identyfikacja ( Org1 ) - Staphylococcus epidermidis. Szczep wrażliwy na metycylinę - oznacza to wrażliwość na penicyliny przeciwgronkowcowe ( Kloksacylina), penicyliny z inhibitorami i cefalosporyny. Szczep wykazuje opornosć typu MLSb - nie powinno się stosować makrolidów, linkozamidów i streptogramin z grupy B. _x000D_ Komentarz - zanieczyszczenie ze skóry ?
Posiew z dróg moczowo-płciowych - tlenowo	Dodatni	Staphylococcus epidermidis	Identyfikacja (Org1 ) - Staphylococcus koagulazoujemny_x000D_ liczność kolonii - poj._x000D_ Komentarz - szczep wrażliwy na metycyline - oznacza to wrażliwość na penicyliny przeciwgronkowcowe ( Kloksacylina), penicyliny z inhibitorami i cefalosporyny.
Posiew z górnych dróg oddechowych	Dodatni	Candida albicans	Identyfikacja ( Org1 ) - candida albicans_x000D_ Liczność kolonii - dośc liczne
Posiew z górnych dróg oddechowych	Dodatni	Staphylococcus aureus	Identyfikacja Staphylococcus aureus - szczep oporny na metycylinę in vivo oporny na wszystkie antybiotyki beta - laktamowe tj. penicyliny , penicyliny skojarzone z inhibitorami beta-laktamaz, cefalosporyny i karbapenemy_x000D_ liczność kolonii - pojedyncze_x000D_ Identyfikacja ( Org 2 ) Candida albicans_x000D_ liczność kolonii - liczne
Posiew z górnych dróg oddechowych	Dodatni	Streptococcus pyogenes	w kierunku Streptococcus pyogenes posiew ujemny_x000D_ Identyfikacja ( Org 1 ) - Candida albicans_x000D_ liczność kolonii - liczne
Posiew z górnych dróg oddechowych	Dodatni	Klebsiella oxytoca	Identyfikacja ( Org 1) - Klebsiella oxytoca_x000D_ kolonizacja_x000D_ Liczność kolonii - liczne_x000D_ Komentarz - szczep wytwarza ESBL - beta-lactamazy o rozszerzonym spectrum substratowym._x000D_ Identyfikacja ( Org2 ) - Staphylococcus aureus_x000D_ kolonizacja_x000D_ Licznośc kolonii - liczne_x000D_ Komentarz - Staphylococcus aureus wrażliwy na metycylinę ( Oxacylinę ) - oznacza to wrażliwość …
Posiew z górnych dróg oddechowych	Dodatni	2	Wyhodowano florę fizjologiczną Streptococcus viridans, Neisseria sp, w kierunku Streptococcus pyogenes posiew ujemny._x000D_ Identyfikacja ( org 1 ) - Citrobacter freundii_x000D_ licznośc kolonii - dość liczne_x000D_ komentarz - kolonizacja_x000D_ Identyfikacja ( Org 2 ) - Candida albicans_x000D_ licznośc kolonii - dość liczne_x000D_
Posiew z górnych dróg oddechowych	Dodatni	2	Identyfikacja ( Org1 ) - Klebsiella pneumoniae_x000D_ Liczność kolonii - dość liczne_x000D_ Identyfikacja ( Org2 ) - Staphylococcus saprophyticus_x000D_ Liczność kolonii - liczne_x000D_ Identyfikacja ( Org 3 ) - Candida species_x000D_ liczność kolonii - liczne
Posiew z górnych dróg oddechowych	Dodatni	Candida albicans	Identyfikacja ( Org 1 ) - Candida albicans_x000D_ liczność kolonii - liczne
Posiew z górnych dróg oddechowych	Dodatni	Haemophilus influenzas	Haemophilus parainfluenzae_x000D_ licznośc kolonii - liczne_x000D_ komentarz - w kierunku streptococcus pyogenes posiew ujemny, wyhodowano florę fizjologiczną streptococcus viridans. neisseria sp.
Posiew z górnych dróg oddechowych	Dodatni	Escherichia coli	Identyfikacja ( Org 1 ) - Escherichia coli_x000D_ licznosc kolonii - nieliczne_x000D_ komentarz - wyhodowano florę fizjologiczną Streptococcus viridans, Neisseria sp, w kierunku Streptococcus pyogenes posiew ujemny
Posiew z górnych dróg oddechowych	Dodatni	Streptococcus pyogenes	Identyfikacja ( Org 1 ) - Streptococcus pyogenes ( Strep. Group A )_x000D_ Licznosć kolonii - pojedyncze_x000D_ Komentarz - - wyhodowano florę fizjologiczną Streptococcus viridans, Neisseria sp.
Posiew moczu	Dodatni	Staphylococcus saprophyticus	Staphylococcus saprophyticus liczność kolonii 10/5 CFU/ml
Posiew moczu	Dodatni	Staphylococcus epidermidis	Staphylococcus epidermidis
Posiew inny	Dodatni	Staphylococcus epidermidis	Wymaz ze zmiany skórnej: Staphylococcus epidermidis ( szczep wrażliwy na metycylinę - oznacza to wrażliwośc na penicyliny przeciwgronkowcowe ( Klokscylina), penicyliny z inhibitorami i cefalosporyny. Liczność kolonii - liczne, flora fizjologiczna skóry.
Posiew z górnych dróg oddechowych	Dodatni	Streptococcus pyogenes	wyhodowano florę fizjologiczną Streptococcus viridans, neisseria sp_x000D_ Identyfikacja (Org 1 ) - streptococcus pyogenes ( Strep. Group A )_x000D_ Liczność kolonii - liczne
Posiew materiałów z rany	Dodatni	2	Identyfikacja ( Org1 ) - Staphylococcus aureus_x000D_ Liczność kolonii - liczne_x000D_ Komentarz - Staphylococcus aureus wrażliwy na metycylinę ( Oxacylinę)- oznacza to wrażliwość na penicyliny przeciwgronkowcowe., cefalosporyny I,II,III generacji oraz penicyliny z inhibitorami. Lekiem z wyboru jest kloksacylina (Syntarpen)._x000D_ Identyfikacja ( Org2 ) - Streptococcus pyogenes ( Strep. Group A)…
Posiew plwociny na BK	Dodatni	Prątki kwasooporne	w preparacie bezpośrednim stwierdzono obecność (+) prątków kwasoopornych.
Posiew z górnych dróg oddechowych	Dodatni	Streptococcus pyogenes	Identyfikacja ( Org1 ) Streptococcus pyogenes ( strep Group A )_x000D_ licznośc kolonii nieliczne_x000D_ Komentarz - wyhodowano florę fizjologiczna Streptococcus viridans, neisseria sp.
Posiew z górnych dróg oddechowych	Dodatni	Staphylococcus aureus	Identyfikacja ( Org 1 ) - Staphylococcus aureus_x000D_ liczność kolonii - liczne
Posiew z górnych dróg oddechowych	Dodatni	Streptococcus pyogenes	Identyfikacja ( Org1 ) - Streptococcus pyogenes ( Strep. Group A )_x000D_ Wyhodowano florę fizjologiczną Streptococcus viridans, neisseria sp
Posiew kału w kierunku SS	Dodatni	Shigella sonnei	Wymaz z odbytu:_x000D_ Identyfikacja ( Org1 ) - Shigella sonnei
Posiew z górnych dróg oddechowych	Dodatni	Staphylococcus aureus	Komentarz - w kierunku Streptococcus pyogenes posiew ujemny. Wyhodowano florę fizjologiczną Streptococcus viridans, Neisseria sp._x000D_ Identyfikacja ( Org1 ) - Staphylococcus aureus_x000D_ Liczność kolonii - liczne
Posiew z górnych dróg oddechowych	Dodatni	Staphylococcus aureus	Komentarz - Flora fizjologiczna noso-gardzieli_x000D_ Identyfikacja ( Org1 ) - Staphylococcus aureus wrażliwy na metycylinę (Oxacylinę) - oznacza to wrażliwosć na penicyliny przeciwgronkowcowe, cefalosporyny I,II i III generacji oraz penicyliny z inhibitorami. Lekiem z wyboru jest kloksacylina ( Syntarpen)
Posiew z górnych dróg oddechowych	Dodatni	2	Identyfikacja ( Org1 ) - Streptococcus group C_x000D_ Liczność kolonii - dość liczne_x000D_ Identyfikacja ( Org2 ) - Staphylococcus aureus_x000D_ Liczność kolonii - pojedyńcze_x000D_ Komentarz - Staphylococcus aureus wrażliwy na metycylinę ( Oxacylinę) - oznacza to wrażliwość na penicyliny przeciwgronkowcowe, cefalosporyny I,II,III generacji oraz penicyliny z inhibitorami. lekiem z wyboru jest kl…
Posiew z górnych dróg oddechowych	Dodatni	Staphylococcus aureus	Identyfikacja ( Org1 ) - Staphylococcus aureus_x000D_ Liczność kolonii - Licze_x000D_ Komentarz - Staphylococcus aureus wrażliwy na metycylinę (Oxacylinę) - oznacza to wrażliwosć na penicyliny przeciwgronkowcowe, cefalosporyny I,II i III generacji oraz penicyliny z inhibitorami. Lekiem z wyboru jest kloksacylina ( Syntarpen)
Posiew z górnych dróg oddechowych	Dodatni	Streptococcus pyogenes	Identyfikacja ( Org1)- Streptococcus pyogenes ( Strep. Group A )_x000D_ Liczność kolonii - liczne_x000D_ Identyfikacja ( Org2 ) - Staphylococcus aureus_x000D_ Liczność kolonii - dość liczne_x000D_ Komentarz - Staphylococcus aureus wrażliwy na metycylinę ( Oxacylinę ) - oznacza to wrażliwość na penicyliny przeciwgronkowcowe, cefalosporyny I,II,III generacji oraz penicyliny z inhibitorami. Lekiem z…
Posiew ze zmian skórnych	Dodatni	Escherichia coli	Identyfikacja ( Org1 ) - Staphylococcus epidermidis_x000D_ Liczność kolonii - liczne_x000D_ Identyfikacja (Org2) - Escherichia coli_x000D_ liczność kolonii - dość liczne
Posiew moczu	Dodatni	Enterococcus faecalis	Identyfikacja (Org1) - Enterococcus faecalis_x000D_ Liczność kolonii - 10/6 CFU/ml_x000D_ _x000D_ Ampisylina S_x000D_ Norfoksacyna S_x000D_ Ciprofloksacyna S_x000D_ Fosfomycyna S
Posiew moczu	Dodatni	Staphylococcus aureus	Identyfikacja: (Org. 1) Stapylococcus aureus_x000D_ Bakteriuria: 10/6 CFU/ml_x000D_ LEKOWRAŻLIWOŚĆ_x000D_ Amoksysylina/kwas klawlanowy - S_x000D_ Cefoksytyna - S_x000D_ Norfloksacyna - R_x000D_ Kotrimoksazol - S_x000D_ Fosfomycyna - S_x000D_ Nitrofurantoina - S_x000D_ Trimetoprim - S_x000D_ Tetracyklina/Doksocykina - S_x000D_ _x000D_
Posiew z górnych dróg oddechowych	Dodatni	Staphylococcus aureus	Identyfikacja ( Org 1 ) - Staphylococcus aureus_x000D_ licznosc kolonii - nieliczne_x000D_ identyfikacaj ( Org 2 ) - Candida albicans_x000D_ licznosć kolonii - pojedyncze
Posiew z górnych dróg oddechowych	Dodatni	Streptococcus agalactiae	Streptococcus agalaciae Komentarz:Liczne kolonie
Posiew z górnych dróg oddechowych	Dodatni	Klebsiella pneumoniae	Identyfikacja ( Org1 ) - Klebsiella pneumoniae_x000D_ licznośc kolonii - dość liczne_x000D_ Identyfikacja ( Org2 ) - Moraxella ( Bran.) catarhalis_x000D_ liczność kolonii - dość liczne
Posiew z górnych dróg oddechowych	Dodatni	Klebsiella pneumoniae	Identyfikacja ( Org1 ) - Klebsiella pneumoniae_x000D_ liczność kolonii - dość liczne_x000D_ Identyfikacja ( Org2 ) - Moraxella (Bran.) - catarhalis_x000D_ liczność kolonii - dość liczne
Posiew z górnych dróg oddechowych	Dodatni	Streptococcus pyogenes	W kierunku Streptococus pyogenes posiew ujemny. Wyhodowano florę fizjologiczną: Streptococcus viridans, Neisseria sp._x000D_ Identyfikacja ( Org1) - Escherichia coli_x000D_ Liczność kolonii - dość liczne_x000D_ komentarz - kolonizacja
Posiew z górnych dróg oddechowych	Dodatni	Streptococcus pyogenes	W kierunku Streptococcus pyogenes posiew ujemny.,Wyhodowano florę fizjologiczną gardła_x000D_ Identyfikacja Kiebsiella oneumoniae_x000D_ liczność: pojedyncze_x000D_ komentarz: kolonizacja. Wskazane powtórzenie badania._x000D_ _x000D_ Amoksycylina/kwas klawulanowy R_x000D_ Piperacylina/Tazobaktam R_x000D_ Cefalotyna/Cetalosporyny 1G R_x000D_ Cefotaksyna R_x000D_ Cefuroksym R_x000D_ Ceftazydym R_x0…
Posiew z górnych dróg oddechowych	Dodatni	Staphylococcus aureus	Identyfikacja ( Org1 ) - Staphylococcus aureus_x000D_ LIczność kolonii - dość liczne
Posiew z górnych dróg oddechowych	Dodatni	Staphylococcus aureus	Identyfikacja ( Org1 ) - Staphylococcus aureus_x000D_ liczność kolonii - nieliczne_x000D_
Posiew z górnych dróg oddechowych	Dodatni	Staphylococcus aureus	Identyfikacja ( Org1 ) - Staphylococcus aureus_x000D_ Liczność kolonii - dość liczne_x000D_
Posiew z górnych dróg oddechowych	Dodatni	Staphylococcus aureus	Identyfikacja ( Org1 ) - Staphylococcus aureus_x000D_ liczność kolonii - liczne
Posiew z górnych dróg oddechowych	Dodatni	Staphylococcus aureus	Identyfikacja ( Org1 ) - Staphylococcus aureus_x000D_ Liczność kolonii - liczne
Posiew z górnych dróg oddechowych	Dodatni	Staphylococcus aureus	Komentarz - wyhodowano florę fizjologiczną Streptococcus viridans, Neisseria sp, w Kierunku Streptococcus pyogenes posiew ujemny_x000D_ Identyfikacja ( Org1) - Staphylococcus aureus_x000D_ Liczność kolonii - liczne
Posiew z górnych dróg oddechowych	Dodatni	Streptococcus pyogenes	Komentarz - w kierunku Streptococcus pyogenes posiew ujemny._x000D_ Identyfikacja ( Org1 ) - Dość liczne_x000D_ Komentarz - kolonizacja, nosicielstwo Staphylococcus aureus w gardle u zdrowej populacji wynosi 10-40% i nie powinno być leczone, ponieważ drobnoustrój ten nie powoduje zapalenia gardła.
Posiew plwociny na BK	Dodatni	Prątki kwasooporne	PLWOCINA MTD w kier M.tub.complex
Posiew plwociny na BK	Dodatni	Prątki kwasooporne	23, 24, 25.11.2004 TBC prep bezp
Posiew plwociny na BK	Dodatni	Prątki kwasooporne	27, 28, 29.12.2004 TBC prep bezp
Posiew moczu	Dodatni	Escherichia coli	Identyfikacja ( Org 1 ) - Escherichia coli_x000D_ Bakteriuria 10/5 CFU/mls
Posiew plwociny na BK	Dodatni	2	Identyfikacja ( Org1 ) Enterobacter cloacae_x000D_ Licznośc kolonii - liczne_x000D_ Identyfikacja ( Org2 ) - Candida species_x000D_ licznośc kolonii - liczne
Posiew moczu	Dodatni	Streptococcus agalactiae	Identyfikacja ( Org1 ) - Streptococcus agalactiae ( Strep. Group B )_x000D_ Bakteriuria - 10/6 CFU/ml
Posiew moczu	Dodatni	Escherichia coli	escherichia coli
Posiew z górnych dróg oddechowych	Dodatni	Streptococcus pyogenes	S.pyogenes hodow. Brak wzrostu grzybów Flora fizjol.gardła
Posiew z górnych dróg oddechowych	Dodatni	Staphylococcus epidermidis	Staphylococcus epidermidis Komentarz: nieliczne epidermidis
Posiew materiałów z rany	Dodatni	Staphylococcus aureus	Identyfikacja ( Org1) 0 Staphylococcus aureus_x000D_ liczność kolonii - 10/6 CFU/gram tkanki_x000D_ Komentarz - Staphylococcus aureus wrażliwy na metycylinę ( Ocacylinę) - oznacza to wrażliwość na penicyliny przeciwgronkowcowe, cefalosporyny I,II i III generacji oraz penicyliny z inhibitorami. lekiem z wyboru jest kloksacylina ( Syntarpen )
Posiew plwociny na BK	Dodatni	Prątki kwasooporne	Hodowla ( ++)_x000D_ Preparat bezpośredni ( ujemny )
Posiew moczu	Dodatni	Proteus mirabilis	Identyfikacja ( 1 Org ) - Proteus mirabilis_x000D_ bakteriuria - 10/5 CFU/ml
Posiew kału w kierunku SS	Dodatni	Shigella sonnei	Identyfikacja ( Org1 ) - Shigell sonnei_x000D_ Liczność kolonii - liczne
Posiew plwociny na BK	Dodatni	Prątki kwasooporne	Hodowla - W posiewie na pożywkach L-J po 8 tyg. wyhodowano pratki kwasooporne
Posiew plwociny na BK	Dodatni	Prątki kwasooporne	lekooporność prątków gruźlicy - _x000D_ INH - wrażliwy_x000D_ Sm - wrażliwy_x000D_ RMP - wrażliwy_x000D_ EMB - wrażliwy
Posiew z górnych dróg oddechowych	Dodatni	Haemophilus influenzas	Identyfikacja ( Org1 ) - Haemophilus influenzae_x000D_ Liczność kolonii - dość liczne _x000D_ Ampicylina -S_x000D_ Cefuroksym -S_x000D_ Ciprofloksacyna -S_x000D_ Kotrimoksazol -S_x000D_ Tetracyklina / Doksycyklina -S_x000D_ _x000D_ _x000D_
Posiew z górnych dróg oddechowych	Dodatni	3	Identyfikacja ( Org1 ) - Streptococcus group C_x000D_ liczność kolonii - liczne_x000D_ Identyfikacja (Org2 ) - Haemophilus influenzae_x000D_ licznośc kolonii dość liczne_x000D_ Identyfikacja ( Org3 ) - Escherichia coli_x000D_ liczność kolonii - liczne_x000D_ Komentarz - kolonizacja_x000D_ Ampicylina -S_x000D_ Erytromycyna - S_x000D_ Kotrimoksazol -R_x000D_ Klindamycyna - S_x000D_ Moxifloksacyna -…
Posiew z górnych dróg oddechowych	Dodatni	Candida albicans	Wymaz z jamy ustnej-Candida albicans , S.pyogenes hodow., Streptococus oralis
Posiew moczu	Dodatni	Enterococcus faecalis	Enterococcus faecalis
Posiew z górnych dróg oddechowych	Dodatni	Staphylococcus aureus	Komentarz - wyhodowano florę fizjologiczną Streptococcus viridans, neisseria sp._x000D_ Identyfikacja ( Org, 1 ) - Staphylococcus aureus_x000D_ liczność kolonii - liczne_x000D_ Lekowrażliwość - Wrażliwy na wszystkie antybiotyki.
Posiew z górnych dróg oddechowych	Dodatni	Staphylococcus aureus	Komentarz - wyhodowano florę fizjologiczną Streptococcus viridans, Neisseria sp. W kierunku Streptococcus pyogenes posiew ujemny._x000D_ Identyfikacja ( Org1 ) - Staphylococcus aureus_x000D_ liczność kolonii - nieliczne_x000D_ Komentarz - Staphylococcus aureus wrażliwy na metycylinę ( Oxacylinę) - oznacza to wrażliwość na penicyliny przeciwgronkowcowe, cefalosporyny I,II,III generacji oraz penicy…
Posiew z górnych dróg oddechowych	Dodatni	Streptococcus pyogenes	Identyfikacja ( Org1 ) - Streptococcus pyogenes ( Strep. Group A)_x000D_ Liczność kolonii - poj.
Posiew moczu	Dodatni	Escherichia coli	Escherchia coll_x000D_ 10/6 CFU/ml_x000D_ _x000D_ Amoksycylina / Kwas kwalulanowy S_x000D_ Cefalotyna/Cefalosporyny 1G S_x000D_ Cefuroksym S_x000D_ Gentamycyna S_x000D_ Norfloksacyna S_x000D_ Kotrimoksazol S_x000D_ Fosfomycyna S_x000D_ Nitrofurantoina S
Posiew z dolnych dróg oddechowych	Dodatni	Haemophilus influenzas	Posiew z dolnych dróg oddechowych:_x000D_ Identyfikacja: Haemophilus parainfluenzae, Liczność kolonii: Liczne, Lekowrażliwość: Ampicylina: S, Amoksycylina / Kwas klawulanowy: S, Cefuroksyn: S, Kotrimoksazol: R, Klarytromycyna: S. _x000D_ ( R- oporny, S-wrażliwy, I- średniowrażliwy )
Posiew z górnych dróg oddechowych	Dodatni	Candida	wyhodowano florę fizjologiczną Streptococcus viridans, neisseria sp., SO -_x000D_ Identyfikacja ( Org 1 ) - candida species_x000D_ liczność kolonii - dość liczne
Posiew z górnych dróg oddechowych	Dodatni	Streptococcus pneumoniae	flora fizjologiczna noso-gardzieli w kierunku Streptococcus pyogenes posiew ujemny_x000D_ Identyfikacja ( Org 1 ) Streptococcus pneumoniae_x000D_ licznośc kolonii liczne
Posiew moczu	Dodatni	Escherichia coli	Identyfikacja ( Org 1 ) - Escherichia coli_x000D_ Bakteriuria 10/6 CFU /ml
Posiew z górnych dróg oddechowych	Dodatni	Candida glabrata	Identyfikacja ( Org 1 ) - Candida glabrata_x000D_ Licznosc kolonii - pojedyncze
Posiew z górnych dróg oddechowych	Dodatni	Streptococcus pyogenes	Identyfikacja ( Org 1 ) - Streptococcus pyogenes ( Strep.Group A )_x000D_ liczność kolonii - pojedyncze_x000D_ komentarz - wyhodowano florę fizjologiczną - Streptococcus viridans, Neisseria sp.
Posiew inny	Dodatni	Corynebacterium species	Posiew materiałów z rany - Rana inna_x000D_ Identyfikacja ( Org 1 ) - Corynebacterium species_x000D_ liczność kolonii - nieliczne_x000D_ komentarz - flora fizjologiczna skóry
Posiew moczu	Dodatni	Escherichia coli	escherichia coli_x000D_ 10/6 CFU/ml_x000D_ Amoksycylina S_x000D_ Cefalotyna S_x000D_ Cefuroksyna S_x000D_ Gentamycyna S_x000D_ Norfoksacyna S_x000D_ Kotrimoksacyna S_x000D_ Fosfomycyna S_x000D_ Nitrofuratonina S
Posiew z górnych dróg oddechowych	Dodatni	2	Identyfikacja ( Or1) - Candida species_x000D_ liczność kolonii - liczne_x000D_ Identyfikacja (Org2) - Staphylococcus epidermidis_x000D_ liczność kolonii - dość liczne_x000D_ Komentarz - flora fizjologiczna noso-gardzieli
Posiew z górnych dróg oddechowych	Dodatni	Escherichia coli	Identyfikacja - Enterobacter cioacae_x000D_ liczność kolonii - dośc liczne_x000D_
Posiew moczu	Dodatni	Escherichia coli	Identyfikacja ( Org1 ) - Escherichia coli_x000D_ Bakteriuria - 10/4 CFU/ml
Posiew z górnych dróg oddechowych	Dodatni	Escherichia coli	Identyfikacja ( Org 1 ) - Escherichia coli_x000D_ liczność kolonii - poj. _x000D_ Identyfikacja ( Org2 ) - Streptococcus viridans_x000D_ liczność kolonii - poj._x000D_ Identyfikacja ( Org3 )- Neisseria apecies_x000D_ liczność kolonii - poj.
Posiew z górnych dróg oddechowych	Dodatni	Serratia odorifera	Identyfikacja - Serratia odorifera_x000D_ Liczność kolonii - liczne_x000D_ Komentarz - kolonizacja
Posiew z górnych dróg oddechowych	Dodatni	Staphylococcus aureus	Identyfikacja ( Org1 ) - Staphylococcus aureus_x000D_ Liczność kolonii - liczne_x000D_ Komentarz - Staphylococcus aureus wrażliwy na metycylinę ( Oxacylinę ) oznacza to wrażliwosć na penicyliny przeciwgronkowcowe, cefalosporyny I,II,III generacji oraz penicyliny z inhibitorami. lekiem z wyboru jest kloksacylina ( Syntarpen )
Posiew moczu	Dodatni	Escherichia coli	Escherichia coli, Bakteriuria: 10/6 CFU/ml
Posiew moczu	Dodatni	Enterococcus faecium	Identyfikacja (Org, 1) - Enterococcus faecium_x000D_ Bakteriuria - 10/4 CFU_x000D_
Posiew moczu	Dodatni	Escherichia coli	Identyfikacja ( Org 1 ) Escherichia coli_x000D_ bakteriuria 10/3 CFU/ml
Posiew moczu	Dodatni	Escherichia coli	Escherichia coli
Posiew moczu	Dodatni	Escherichia coli	Escherichia coli_x000D_ Bakteriuria 10/4 CFU
Posiew materiałów z rany	Dodatni	Streptococcus pyogenes	Identyfikacja ( Org 1) - Streptococcus pyogenes_x000D_ liczność kolonii - liczne_x000D_ Identyfikacja ( Or g2 ) Staphylococcus aureus_x000D_ liczność kolonii - liczne
Posiew inny	Dodatni	Escherichia coli	Wymaz z rany: Escherichia coli
Posiew moczu	Dodatni	Klebsiella pneumoniae	Identyfikacja ( Org 1 ) - Klebsiellapneumoniae_x000D_ Bakteriuria 10/3 CFU/ml
Posiew z górnych dróg oddechowych	Dodatni	Staphylococcus epidermidis	Staphylococcus epidermidis
Posiew z górnych dróg oddechowych	Dodatni	Streptococcus pyogenes	S.pyogenes hodow. Brak wzrostu grzybów Flora fizjol. gardła
Posiew z górnych dróg oddechowych	Dodatni	Staphylococcus aureus	S.pyogenes hodow. Stapgylococcus aureus Komentarz:dość liczne
Posiew z górnych dróg oddechowych	Dodatni	Staphylococcus aureus	Identyfikacja ( Org 1 ) - Staphylococcus aureus_x000D_ liczność kolonii - pojedyncze
Posiew w kierunku grzybów	Dodatni	2	Identyfikacja ( Org1 ) - Candida krusei_x000D_ Liczność kolonii - dośc liczne_x000D_ Identyfikacja ( Org2 ) - Candida dubliniensis_x000D_ Liczność kolonii - dość liczne
Posiew moczu	Dodatni	Escherichia coli	Identyfikacja ( Org1 ) - Escherichia coli_x000D_ Bakteriuria 10/4 CFU/ml
Posiew z górnych dróg oddechowych	Dodatni	Staphylococcus aureus	W kierunku grzybów chorobotwórczych - posiew ujemny_x000D_ liczność kolonii - liczne_x000D_ Komentarz - Staphylococcus aureus wrażliwy na metycylinę ( Oxacylinę)_x000D_ oznacza to wrażliwośc na penicyliny przeciwgronkowcowe, cefalosporyny I,II,III generacji oraz penicyliny z inhibitorami. Lekiem z wyboru jest Kloksacylina (Syntarpen)._x000D_
Posiew moczu	Dodatni	Escherichia coli	Identyfikacja ( Org1 ) - Escherichia coli_x000D_ Bakteriuria 10/4 CFU/ml
Posiew z dolnych dróg oddechowych	Dodatni	Haemophilus influenzas	haemophilus influenzae
Posiew materiałów z rany	Dodatni	Staphylococcus aureus	Identyfikacja ( Org1 ) - Staphylococcus aureus_x000D_ Licznośc kolonii - liczne
Posiew moczu	Dodatni	Escherichia coli	Wyhodowano Escherichia coli - wrazliwą na: Amoksycillina/kwas klawulanowy; cefalotyna/cefalosporyny 1G; cefuroksym, gentamycyna, norfloksacyna, nitrofurantoina; _x000D_ oporna na: doxycylina, ami\picillina, kotrimoksazol
Posiew moczu	Dodatni	klebsiella pneumoniae	Klabsiella pneumoniae
Posiew z górnych dróg oddechowych	Dodatni	Candida glabrata	Wyhodowano florę fizjologiczną Streptococcus viridanms, Neisseria sp w kierunku Streptococcus pyogenes posiew ujemny_x000D_ Identyfikacja ( Org 1 ) - candida glabrata_x000D_ Licznośc kolonii - dość liczne
Posiew z dolnych dróg oddechowych	Dodatni	2	Posiew z dolnych dróg oddechowych - Plwocina_x000D_ Wyhodowano florę fizjologiczną Streptococcus viridans, neisseria sp, w kierunku Streptococcus pyogenes posiew ujemny_x000D_ Identyfikacja ( Org 1 ) haemophilus parainfluenzae_x000D_ licznośc kolonii - liczne_x000D_ Identyfikacja ( Org 2 ) - Serratia marcescens_x000D_ licznośc kolonii - pojedyncze_x000D_ komentarz - szczep wykazuje naturalną opor…
Posiew z górnych dróg oddechowych	Dodatni	Haemophilus influenzas	komentarz - wyhodowano florę fizjologiczną: Streptococcus viridans, Neisseria sp, W kierunku Streptococcus pyogenes posiw ujemny_x000D_ Identyfikacja ( Org1 ) - Haemophilus influenzae_x000D_ liczność kolonii - liczne
Posiew moczu	Dodatni	2	Identyfikacja ( Org1 ) - Staphylococcus saprophyticus_x000D_ Bakteriuria 10/5 CFU/ml_x000D_ Komentarz - szczep oporny na metycyline in vivo oporny na wszystkie antybiotyki beta-laktamowe tj. penicyliny, penicyliny skojarzone z inhibitorami beta-laktamaz, cefalosporyny i karbapenemy._x000D_ Identyfikacja ( org2 ) - Enterococcus faecalis_x000D_ Bakteriuria 10/5 CFU/ml
Posiew moczu	Dodatni	Staphylococcus epidermidis	Identyfikacja ( Org1 ) - Staphylococcus epidermidis_x000D_ Bakteriuria 10/4 CFU/ml_x000D_ komentarz - wskazane powtórzenie badania
Posiew moczu	Dodatni	Streptococcus agalactiae	Identyfikacja ( Org 1 ) - Streptococcus agalactiae ( Strep. Gruop B )_x000D_ Bakteriuria 10/4 CFU
Posiew z dolnych dróg oddechowych	Dodatni	Klebsiella pneumoniae	Identyfikacja ( org1 ) - Klebsiella pneumoniae_x000D_ Liczność kolonii - liczne
Posiew z dolnych dróg oddechowych	Dodatni	Klebsiella pneumoniae	Identyfikacja ( org1 ) - Klebsiella pneumoniae_x000D_ Liczność kolonii - liczne
Posiew z dolnych dróg oddechowych	Dodatni	Candida krusei	Komentarz - wyhodowano florę fizjologiczną Streptococcus viridans, Neisseria sp, W kierunku Streptococcus pyogenes posiew ujemny. Hodowla w kierunku Streptococcus pneumoniae i Haemophilus inflenzae - ujemna. _x000D_ Identyfikacja ( Org1 ) - Candida krusei_x000D_ Liczność kolonii - dość liczne
Posiew z dolnych dróg oddechowych	Dodatni	2	Komentarz - W kierunku Streptococcus pyogenes posiew ujemny. Hodowla w kierunku Streptococcus pneumoniae i Haemophilus inflenzae - ujemna. _x000D_ Identyfikacja ( Org1 ) - Klebsiella pneumoniae_x000D_ Liczność kolonii - dośc liczne_x000D_ Identyfikacja ( Org2 ) _ Candida krusei_x000D_ liczność kolonii - dość liczne
Posiew z dolnych dróg oddechowych	Dodatni	Staphylococcus aureus	Posiew z dolnych dróg oddechowych _x000D_ staphylococcus aureus wrazliwy na metycyline ( Oxacyline) oznacza to wrazliwość na penicyliny przeciwgronkowcowe, cefalosporyny I,II,III generacji oraz penicyliny z inhibitorami. Lekiem z wyboru jest kloksacylina ( syntarpen )_x000D_ identyfikacja - staphylococcus aureus_x000D_ liczność kolonii - dość liczne_x000D_ komentarz - w kierunku streptococus pyog…
Posiew z górnych dróg oddechowych	Dodatni	Staphylococcus aureus	Identyfikacja - staphylococcus aureus_x000D_ liczność kolonii - liczne_x000D_ komentarz - staphylococcus aureus wrażliwy na metycylinę ( Oxacylinę ) - oznacza to wrażliwość na penicyliny przeciwgronkowcowe, cefalosporyny I,II,III generacji oraz penicyliny z inhibitorami. Lekiem z wyboru jest kloksacylina ( Syntarpen )._x000D_ Lekowrażliwość;_x000D_ gentamycyna S_x000D_ ciprofloksacyna I_x000D_ er…
Posiew z górnych dróg oddechowych	Dodatni	Streptococcus pneumoniae	Streptococcus pneumoniae_x000D_ liczność kolonii - dość liczne
Posiew ropy	Dodatni	Staphylococcus aureus	Identyfikacja ( Org1 ) - Staphylococcus aureus_x000D_ liczność kolonii - poj. _x000D_ komentarz - szczep oporny na metycylinę in vivo oporny na wszystkie antybiotyki beta-laktamowe tj, penicyliny skojarzone z inhibitorami beta-laktamaz, cefalosporyny i karpanemy
Posiew materiałów z rany	Dodatni	Streptococcus pyogenes	Identyfikacja ( Org1 ) - Streptococcus pyogenes ( Strep.Group A)_x000D_ liczność kolonii - liczne_x000D_ Identyfikacja ( Org2 ) - Staphylococcus aureus_x000D_ Liczność kolonii - nieliczne
Posiew materiałów z rany	Dodatni	Staphylococcus epidermidis	Identyfikacja ( Org 1 ) - Staphylococccus epidermidis_x000D_ Liczność kolonii - dość liczne
Posiew materiałów z rany	Dodatni	Cryptococcus laurenti	Identyfikacja ( Org1 ) - Cryptococcus laurenti_x000D_ Liczność kolonii - liczne
Posiew moczu	Dodatni	Enterococcus faecalis	Identyfikacja ( Org1 ) - Enterococcus faecalis_x000D_ Bakteriuria 10/4 CFU/ml
Posiew z górnych dróg oddechowych	Dodatni	Streptococcus pyogenes	Streptococcus pyogenes (Strep.Group A) Liczne
Posiew inny	Dodatni	Staphylococcus epidermidis	Wymaz z rany - wyhodowano Staphylococus epidermidis _x000D_ wrażliwy na Kloksacylina, amoksycylina/kwas klawulanowy, cefalotyna/cefalosporyny 1G; cefuroksym,. gentamycyna, ciprofloksacyna, kotrimoksazol, klindamycyna, cefoksytyna/oksacylina; oporny na erytromycyna, tetracyclina/doksycyclina
Posiew z górnych dróg oddechowych	Dodatni	Escherichia coli	Escherichia coli
Posiew moczu	Dodatni	Escherichia coli	Identyfikacja ( Org1 ) - Escherichia coli_x000D_ Bakteriuria -10/5 CFU/ml
Posiew moczu	Dodatni	Staphylococcus epidermidis	Identyfikacja:(Org. 2) - Staphylococcus epidermidis_x000D_ Bakteriuria: 10/6CFU/ml_x000D_ _x000D_ Lekowrażliwość:_x000D_ Amoksycylina/Kwas Klawulwnowy R_x000D_ Cefoksytyna R_x000D_ Norfoksacyna S_x000D_ Kotrimaksazoi R_x000D_ Fosfomycyna S_x000D_ Nitrofurantoina S_x000D_ Trimetoprim S_x000D_ Tetracyklina/Doksycyklina S
Posiew z górnych dróg oddechowych	Dodatni	Klebsiella pneumoniae	Klebsiella pneumoniae_x000D_ liczność kolonii - liczne
Posiew z górnych dróg oddechowych	Dodatni	Klebsiella pneumoniae	Klebsiella pneumoniae_x000D_ liczność kolonii - dość liczne
Posiew z górnych dróg oddechowych	Dodatni	2	Identyfikacja ( org1 ) - Streptococcus viridans_x000D_ liczność kolonii - liczne_x000D_ Identyfikacja ( org2 ) - Neisseria species_x000D_ liczność kolonii - liczne
Posiew wymazu z oka	Dodatni	Staphylococcus haemolyticus	Identyfikacja ( Org1 ) - Staphylococcus haemolyticus_x000D_ liczność kolonii - poj.
Posiew z górnych dróg oddechowych	Dodatni	Staphylococcus aureus	Staphylococcus aureus_x000D_ kolonizacja_x000D_ Szczep wrażliwy naetycylinę - oznacza to wrażliwość na penicykiny przeciwgronkowcowe (kloksacylina), penicyliny w inchibitorami i cefalosporyny
Posiew z górnych dróg oddechowych	Dodatni	Candida glabrata	Identyfikacja 9 Org 1 ) - Candida glabrata_x000D_ Liczność kolonii - dość liczne
Posiew z górnych dróg oddechowych	Dodatni	Escherichia coli	Identyfikacja ( Org 1 ) - Escherichia coli_x000D_ licznosc kolonii - liczne
Posiew z górnych dróg oddechowych	Dodatni	Streptococcus pneumoniae	Identyfikacja ( Org1 ) - Streptococcus pneumoniae_x000D_ liczność koloniim - liczne_x000D_ komentarz - wyhodowano florę fizjologiczną Streptococcus viridans, Neisseria sp, w kierunku Streptococcus pyogenes posiew ujemny
Posiew w kierunku grzybów	Dodatni	Trichophyton rubrum	Paznokcie stóp ( posiew )_x000D_ Wynik - wyhodowano Trichophyton rubrum_x000D_ Paznokcie stóp ( prep. bezpośredni )_x000D_ Wynik - Stwierdza się obecność elementów morfotycznych grzybów.
Posiew z górnych dróg oddechowych	Dodatni	Candida glabrata	Identyfikacja ( Org 1 ) - Candida glabrata_x000D_ licznośc kolonii - pojedyncze
Posiew z górnych dróg oddechowych	Dodatni	4	Identyfikacja ( Org1 ) - Citribacter koseri_x000D_ Liczność kolonii - dość liczne_x000D_ Identyfikacja ( Org2 ) - Streptococcus viridans_x000D_ liczność kolonii - liczne_x000D_ Identyfikacja ( Org3 ) - Neisseria species_x000D_ liczność kolonii - dość liczne_x000D_ Identyfikacja ( Org4 ) - Candida albicans_x000D_ liczność kolonii - dość liczne
Posiew z dolnych dróg oddechowych	Dodatni	Staphylococcus aureus	Posiew z dolnych dróg oddechowych - plwocina: _x000D_ komentarz - wyhodowano florę fizjologiczną - streptococcus viridans, neisseria sp._x000D_ Identyfikacja ( Org 1 ) Staphylococcus aureus_x000D_ Liczność kolonii - liczne
Posiew plwociny na BK	Dodatni	Prątki kwasooporne	W preparacie bezpośrednim STWIERDZONO obecność prątków kwasoopornych
Posiew plwociny na BK	Dodatni	Prątki kwasooporne	Preparat bezpośredni ( + )
Posiew z górnych dróg oddechowych	Dodatni	Staphylococcus aureus	Identyfikacja ( Org1 ) - Staphylococcus aureus_x000D_ Liczność kolonii - liczne_x000D_ Identyfikacja ( Org2 ) - Candida albicans_x000D_ liczność kolonii - dość liczne
Posiew z górnych dróg oddechowych	Dodatni	Staphylococcus aureus	Komentarz - wyhodowano florę fizjologiczną Streptococcus viridans, Neiseia sp, W kierunku Streptococcus pyogenes posiew ujemny_x000D_ Identyfikacja ( Org1) - Staphylococcus aureus_x000D_ liczność kolonii - dość liczne_x000D_ Komentarz - szczep wrażliwy na metycylinę - oznacza to wrażliwość na penicyliny przeciwgronkowcowe ( Kloksacylina), penicyliny z inhibitorami i cefalosporyny
Posiew z górnych dróg oddechowych	Dodatni	Streptococcus pyogenes	Identyfikacja (Org1) - Streptococcus pyogenes (Strep. Group A)_x000D_ liczność kolonii - dość liczne
Posiew w kierunku grzybów	Dodatni	Candida tropicalis	Idnentyfikacja ( Org1 ) - Candida tropicalis_x000D_ liczność kolonii - liczne
Posiew z górnych dróg oddechowych	Dodatni	Neisseria meningitidis	Badanie w kierunku Neisseria meningitidis - dodatnie_x000D_ Identyfikacja ( Org 1 ) - Neisseria meningitidis_x000D_ liczność kolonii - dośc liczne
Posiew moczu	Dodatni	Escherichia coli	Identyfikacja ( Org1 ) - Escherichia coli_x000D_ Bakteriuria 10/6 CFU/ml
Posiew moczu	Dodatni	Enterococcus faecalis	Enterococcus faecalis nieliczne kolonie
Posiew z górnych dróg oddechowych	Dodatni	Staphylococcus aureus	Staphylococcus aureus Liczne kolonie
Posiew moczu	Dodatni	Escherichia coli	Escherichia coli Bakteriuria: 10/4 CFU
Posiew z górnych dróg oddechowych	Dodatni	Staphylococcus aureus	Staphylococcus aureus, Liczność kolonii: dość liczne
Posiew moczu	Dodatni	Enterococcus faecalis	Enterococcus faecalis, Streptococcus group B 10/4 CFU
Posiew moczu	Dodatni	Enterococcus faecalis	Enterococcus faecalis 10/5 CFU/ml
Posiew z górnych dróg oddechowych	Dodatni	Staphylococcus aureus	Staphylococcus aureus_x000D_ licznośc kolonii - nieliczne
Posiew z górnych dróg oddechowych	Dodatni	2	Identyfikacja ( Org1 ) - Streptococcus viridans_x000D_ Liczność kolonii - liczne_x000D_ Identyfikacja (Org2 ) - Neisseria species_x000D_ liczność kolonii - liczne_x000D_ Komentarz - w kierunku Streptococcus pyogenes posiew ujemny.
Posiew z górnych dróg oddechowych	Dodatni	Staphylococcus aureus	S. aureus
Posiew moczu	Dodatni	Escherichia coli	Identyfikacja ( Org, 1 ) - escherichia coli_x000D_ Bakteriuria 10/5 CFU/ml
Posiew moczu	Dodatni	Escherichia coli	Identyfikacja (Org1) - Escherichia coli_x000D_ Bakteriuria 10/6 CFU/ml
Posiew z górnych dróg oddechowych	Dodatni	Streptococcus group C	Komentarz - W kierunku Streptococcus pyogenes posiew ujemny.,Wyhodowano florę fizjologiczną: Streptococcus viridans, Neisseria sp._x000D_ Identyfikacja ( Org1) - Streptococcus group C_x000D_ Liczność kolonii - pojedyncze
Posiew z górnych dróg oddechowych	Dodatni	Klebsiella pneumoniae	Identyfikacja (Org1) - Klebsiella pneumoniae_x000D_ liczność kolonii - liczne_x000D_ Identyfikacja (Org2)- Sttreptococcus group C_x000D_ liczność kolonii - liczne
Posiew z górnych dróg oddechowych	Dodatni	Streptococcus agalactiae	Streptococcus agalactiae - dość liczne
Posiew z górnych dróg oddechowych	Dodatni	Staphylococcus aureus	S.pyogenes hodow. Staphylococcus aureus Komentarz: dość liczne
Posiew z górnych dróg oddechowych	Dodatni	3	Staphyloccoccus epidermidis_x000D_ liczne_x000D_ Staphylococcus zureus wrażliwy na metycylinę (Oxacylinę) oznacza to wrażliwość na penicyclinę przeciwgronkowcową, cefalosporyny I, II, III generacji oraz penicyliny z inhibitorami._x000D_ Lekiem z wyboru jest kloksacylina (Synatarpen)_x000D_ _x000D_ Gentamycyna S_x000D_ Erytromycuna R_x000D_ Kortimoksazol S_x000D_ kindamycyna R_x000D_ Moxifloksacyn…
Posiew z górnych dróg oddechowych	Dodatni	Streptococcus group C	Identyfikacja ( Org1 ) - Streptococcus group G_x000D_ licznośc kolonii - dośc liczne_x000D_ komentarz - wyhodowano florę fizjologiczną Streptococcus viridans, Neisseria sp.
Posiew z górnych dróg oddechowych	Dodatni	Streptococcus pyogenes	Wyhodowano florę fizjologiczną: Streptococcus viridans, Neisseria sp._x000D_ Identyfikacja ( Org1 ) - Streptococcus pyogenes ( Strep. Group A)_x000D_ Liczność kolonii - nieliczne
Posiew moczu	Dodatni	Enterobacter cloace	enterobacter cioacae
Posiew z górnych dróg oddechowych	Dodatni	Haemophilus influenzas	Identyfikacja ( Org 1 ) - haemophilus parainfluenzae_x000D_ licznośc kolonii - liczne_x000D_ Komentarz - wyhodowano florę fizjologiczna Streptococcus viridans, Neisseria sp, w kierunku Streptococcus pyogenes posiew ujemny
Posiew z górnych dróg oddechowych	Dodatni	Staphylococcus aureus	Identyfikacja ( Org 1 ) - Staphylococcus aureus_x000D_ liczność kolonii - liczne_x000D_ komentarz - wyhodowano florę fizjologiczna streptococcus viridans. Neisseria sp, w kierunku Streptococcus pyogenes posiew ujemny
Posiew materiałów z rany	Dodatni	Staphylococcus epidermidis	Ucho - _x000D_ Identyfikacja( Org1 ) - Staphylococcus epidermidis_x000D_ liczność kolonii - nieliczne_x000D_ Komentarz - szczep wrażliwy na metycylinę - oznacza to wrażliwość na penicyliny przeciwgronkowcowe, ( Kloksacylina), penicyliny z onhibotorami i cefalosporyny._x000D_
Posiew materiałów z rany	Dodatni	Streptococcus pyogenes	Identyfikacja ( Org1) - Streptococcus pyogenes ( Strep. Group A)_x000D_ Liczność kolonii - 10/6 CFU/gram tkanki._x000D_ Identyfikacja ( Org2 ) - Staphylococcus epidermidis_x000D_ Licznośc kolonii 10/4 CFU/gram tkanki_x000D_ Komentarz - szczep oporny na metycylinę - in vivo oporny na wszystkie antybiotyki beta-laktamowe tj. penicyliny skojarzone z inhibitorami beta-laktamaz, cefalosporyny i karbap…
Posiew moczu	Dodatni	Alcaligenes species	Identyfikacja: ( ORG,1 ) - Alcaligenes species._x000D_ Bakteriuria: 10/5 CFU/ml
Posiew z górnych dróg oddechowych	Dodatni	Candida albicans	Komentarz - W kierunku Streptococcus pyogenes posiew ujemny.,Wyhodowano florę fizjologiczną gardła_x000D_ Identyfikacja ( Org1 ) - Candida albicans_x000D_ liczność kolonii - liczne
Posiew z górnych dróg oddechowych	Dodatni	Staphylococcus aureus	Identyfikacja (Org1) - Staphylococcus aureus_x000D_ Liczność kolonii - liczne
Posiew z górnych dróg oddechowych	Dodatni	Staphylococcus aureus	Identyfikacja ( Org 1 ) Staphylococcus aureus_x000D_ liczność kolonii - liczne_x000D_ komentarz - szczep wrażliwy na metycylinę - oznacza to wrażliwośc na penicyliny przeciwgronkowcowe ( Kloksacylinę ) , penicyliny z inhibitorami i cefalosporyny.
Posiew plwociny na BK	Dodatni	Prątki kwasooporne	W prwparacie bezpośrednim stwierdzono obecność prątków kwasoopornych
Posiew inny	Dodatni	Streptococcus agalactiae	Wymaz z szyjki macicy _x000D_ Identyfikacja ( Org 1 ) Streptococcus agalactiae ( Strep. Group B )_x000D_ liczność kolonii pojedyncze
Posiew z górnych dróg oddechowych	Dodatni	Candida albicans	Wyhodowano florę fizjologiczną Streptococcus viridans, Neisseria sp. W kierunku Streptococcus pyogenes posiew ujemny_x000D_ Identyfikacja ( Org1 ) - Candida albicans_x000D_ licznośc kolonii - liczne_x000D_ Amfoterycyna - S-0,5_x000D_ Flucytozyna - S-<=1_x000D_ Flukonazol - S-<=1_x000D_ Vorikonazol - S-<=0,12
Posiew z górnych dróg oddechowych	Dodatni	Streptococcus pneumoniae	Wyhodowano florę fizjologiczną Streptococcus viridans, Neisseria sp, w kierunku Streptococcus pyogenes posiew ujemny_x000D_ Identyfikacja ( Org 1 ) - Streptococcus pneumoniae_x000D_ liczność kolonii - dość liczne
Posiew moczu	Dodatni	Enterococcus faecalis	Identyfikacja ( Org 1 ) - Enterococcus faecalis_x000D_ Bakteriuria 10/5 CFU/ml
Posiew inny	Dodatni	Staphylococcus haemolyticus	Wymaz ze zmiany skórnej - _x000D_ Identyfikacja ( Org 1 ) - Staphylococcus haemolyticus_x000D_ Liczność kolonii - poj._x000D_
Posiew moczu	Dodatni	Enterococcus faecalis	Identyfikacja ( Org1 ) - Enterococcus faecalis_x000D_ Liczność kolonii - 10/3 CFU/ml
Posiew moczu	Dodatni	Morganella morganii	Identyfikacja ( Org1 ) - Morganella morganii_x000D_ Bakteriuria - 10/4 CFU/ml
Posiew moczu	Dodatni	Enterococcus faecalis	Enterococcus faecalis_x000D_ Bakteriuria 10/4 CFU/ml
Posiew moczu	Dodatni	Enterococcus faecalis	Enterococcus faecalis
Posiew moczu	Dodatni	Escherichia coli	Posiew moczu: dodatni, Escherichia coli, 10/6 CFU/ml_x000D_ Antybiogram:_x000D_ Ampicylina, Amoksycylina/Kwas klawulanowy, Cefalotyna/Cefalosporyny 1G, Norfloksacyna, Kotrimoksazol, Doksycyklina - oporny_x000D_ Ceftazydym, Fosfomycyna, Nitrofurantoina - wrażliwy
Posiew moczu	Dodatni	Escherichia coli	Identyfikacja ( Org 1 ) - Escherichia coli_x000D_ Bakteriuria - 10/6 CFU/ml_x000D_
Posiew moczu	Dodatni	Escherichia coli	Identyfikacja ( Org1 ) - Escherichia coli_x000D_ Liczność kolonii - 10/3 CFU/ml
Posiew ogólny kału	Dodatni	Blastocystis homini	Badanie parazytologiczne kału - pasożytów nie wykryto_x000D_ - Obecne dość liczne Blastocytis homini, mikroorganizm który może być patogenny u osób immunoniekompletnych.
Posiew z górnych dróg oddechowych	Dodatni	Streptococcus pyogenes	Identyfikacja ( Org1 ) - Streptococcus pyogenes ( strep. Grouop A )_x000D_ Licznośc kolonii - liczne
Posiew z górnych dróg oddechowych	Dodatni	Staphylococcus saprophyticus	Identyfikacja (Org1 ) - staphylococcus saprophyticus_x000D_ liczność kolonii - liczne_x000D_
Posiew z górnych dróg oddechowych	Dodatni	Streptococcus pyogenes	wyhodowano florę fizjilogiczna Streptococcus viridans, neisseria sp_x000D_ Identyfikacja ( Org 1 ) streptococcus pyogenes ( strep. Group A )_x000D_ liczność kolonii - dość liczne
Posiew inny	Dodatni	Enterococcus faecalis	enterococcus faecalis
Posiew moczu	Dodatni	Escherichia coli	Identyfikacja ( Org 1 ) Escherichia coli_x000D_ Bakteriuria 10/6 CFU/ml
Posiew moczu	Dodatni	Candida species	Identyfikacja ( org 1 ) - Candida species_x000D_ Komentarz - wskazane powtórzenie badania
Posiew z górnych dróg oddechowych	Dodatni	Staphylococcus aureus	Identyfikacja ( Org 1) - Staphylococcus aureus_x000D_ liczność koloni - liczne_x000D_ Komentarz - w kierunku grzybów chorobotwórczych posiew ujemny
Posiew z górnych dróg oddechowych	Dodatni	Candida albicans	Wymaz z gardła - _x000D_ Wyhodowano florę fizjologiczną Streptococcus viridans, Neisseria sp w kierunku Streptococcus pyogenes posiew ujemny_x000D_ Identyfikacja ( Org1 ) - candida albicans_x000D_ Licznośc kolonii - nieliczne
Posiew moczu	Dodatni	Escherichia coli	Escherichia coli_x000D_ Bakteriuria 10/4 CFU
Posiew z górnych dróg oddechowych	Dodatni	Streptococcus viridans	Identyfikacja ( Org1 ) - Streptococcus viridans_x000D_ liczność kolonii - liczne
Posiew z górnych dróg oddechowych	Dodatni	2	Identyfikacja ( Org1 ) - Enterobacter aerogenes_x000D_ Liczność kolonii - nieliczne_x000D_ Komentarz - kolonizacja_x000D_ Identyikacja ( Org2 ) - Candida albicans_x000D_ Liczność kolonii - nieliczne
Posiew moczu	Dodatni	Escherichia coli	Escherichia coli Komentarz: Bakteriuria >10/6
Posiew moczu	Dodatni	Escherichia coli	Escherichia coli Komentarz: Bakteriuria > 10/6
Posiew moczu	Dodatni	Staphylococcus aureus	Idetyfikacja ( Org1) - Staphylococcus aureus_x000D_ Bakteriuria - 10/4 CFU/ml
Posiew z dróg moczowo-płciowych - tlenowo	Dodatni	Candida species	Identyfikacja ( Org1 ) - Candida species_x000D_ liczność kolonii - liczne
Posiew z górnych dróg oddechowych	Dodatni	Klebsiella pneumoniae	komentarz - wyhodowano florę fizjologiczną Streptococcus viridans, neisseria sp, w kierunku grzybów chorobotwórczych - posiew ujemny_x000D_ Identyfikacja ( Org 1 ) - klebsiella pneumoniae_x000D_ liczność kolonii - pojedyncze
Posiew z górnych dróg oddechowych	Dodatni	Staphylococcus aureus	Staphylococcus aureus_x000D_ Liczność kolonni - dość licze_x000D_ komentarz - szczep wrażliwy na metycylinę - oznacza to wrażliwośc na penicyliny przeciwgronkowcowe ( Klokssacylina ), penicyliny z inhibitorami i cefalosporyny_x000D_
Posiew z górnych dróg oddechowych	Dodatni	2	Komentarz - wyhodowano florę fizjologiczną: Streptococcus viridans, Neisseria sp._x000D_ Identyfikacja ( Org1 ) - Klebsiella pneumoniae_x000D_ Liczność kolonii - liczne_x000D_ Identyfikacja ( Org2 ) - Candida albicans_x000D_ Liczność kolonii - dość liczne
Posiew z górnych dróg oddechowych	Dodatni	Staphylococcus aureus	W kierunku Streptococcus pyogenes posiew ujemny.,Wyhodowano florę fizjologiczną: Streptococcus viridans, Neisseria sp._x000D_ Identyfikacja ( Org1 ) - Staphylococcus aureus_x000D_ Liczność kolonii - Liczne_x000D_ Komentarz - szczep wrażliwy na metycylinę - oznacza to wrażliwośc na penicyliny przeciwgronkowcowe ( Kloksacylina), penicyliny z inhibitorami i cefalosporyny.
Posiew z górnych dróg oddechowych	Dodatni	Staphylococcus aureus	Identyfikacja ( Org1 ) - Staphylococcus aureus_x000D_ kolonizacja_x000D_ Liczność kolonii - Liczne_x000D_ Komentarz - szczep wrażliwy na metycylinę - oznacza to wrażliwośc na penicyliny przeciwgronkowcowe ( Kloksacylina), penicyliny z inhibitorami i cefalosporyny.
Posiew inny	Dodatni	Streptocuccus species	Wymaz z ropnia _x000D_ Identyfikacja ( Org 1 ) - Streptococcus species_x000D_ liczność kolonii - liczne
Posiew z górnych dróg oddechowych	Dodatni	candida glabrata	Identyfikacja ( org 1 ) Candida glabrata_x000D_ licznośc kolonii - nieliczne
Posiew plwociny na BK	Dodatni	Prątki kwasooporne	W preparacie bezpośrednim stwierdzono obecność prątków kwasoopornych
Posiew moczu	Dodatni	Escherichia coli	Escherichia coli 10/5 CFU/ml_x000D_ LEKOWRAŻLIWOŚĆ_x000D_ Ampicylina - R_x000D_ Amoksycylina/kwas klawulanowy - S_x000D_ Ceftazydym - S_x000D_ Norfloksacyna - S_x000D_ Kotrimoksazol - S_x000D_ Doksycyklina - R_x000D_ Fosfomycyna - S_x000D_ Nitrofurantoina - S_x000D_
Posiew z górnych dróg oddechowych	Dodatni	Streptococcus group G	Identyfikacja ( Org 1 ) streptococcus group G_x000D_ liczność kolonii - liczne
Posiew z górnych dróg oddechowych	Dodatni	Haemophilus influenzas	Identyfikacja ( Org 1 ) - Haemophillus ainfluenzae_x000D_ liczność kolonii - dośc liczne_x000D_ komentarz - wyhodowano florę fizjologiczną Streptococcus viridans, Neisseria sp, w kierunku Streptococcus pyogenes posiew ujemny
Posiew moczu	Dodatni	Enterococcus faecalis	Enterococcus faecalis Komentarz: Bakteriuria 10/4
Posiew moczu	Dodatni	Escherichia coli	Identyfikacja ( Org1 ) - Escherichia coli_x000D_ Bakteriuria 10/4 CFU/ml
Posiew z górnych dróg oddechowych	Dodatni	Staphylococcus aureus	Wyhodowano florę fizjologiczną Streptococcus viridans, Neisseria sp, w kierunku Streptococcus pyogenes posiew ujemny_x000D_ Identyfikacja ( Org 1 ) - Staphylococcus aureus_x000D_ liczność kolonii dość liczne_x000D_ Komentarz - Staphylococcus aureus wrażliwy na metycylinę ( Oxacylinę ) - oznacza to wrażliwość na penicyliny przeciwgronkowcowe, cefalosporyny I,II,III generacji oraz penicyliny z inhi…
Posiew z górnych dróg oddechowych	Dodatni	3	Identyfikacja ( Org1 ) - Streptococcus pyogenes ( Strep. Group A)_x000D_ Liczność kolonii - pojedyncze_x000D_ Identyfikacja ( Org2 ) - Streptococcus viridans_x000D_ Licznośc kolonii - liczne_x000D_ Identyfikacja ( Org3) - Neisseria species_x000D_ Liczność kolonii - liczne_x000D_ LEKOOPORNOŚĆ_x000D_ Penicylina -S_x000D_ Erytromycyna - R_x000D_ Kotrimoksazol- S_x000D_ Kindamycyna - R_x000D_ Moxiflo…
Posiew z górnych dróg oddechowych	Dodatni	Streptococcus pneumoniae	Streptococcus pneumoniae_x000D_ LICZNE_x000D_ _x000D_ Lekowrażlowość:_x000D_ Penicylina R_x000D_ Cefotaksym S_x000D_ Erytromycyna R_x000D_ Kotrimoksazol R_x000D_ Klindamycyna R_x000D_ Lewofloksacyna S
Posiew moczu	Dodatni	Enterococcus faecalis	Identyfikacja: ( Org,1 ) - Enterococcus faecalis_x000D_ Bakteriuria: 10/4 CFU_x000D_ Lekowrażliwość:_x000D_ Ampicylina -S_x000D_ Gentamycyna 120 -S_x000D_ Norfoksacyna- R_x000D_ Fosfomycyna -S_x000D_ Nitrofurantoina -S_x000D_ Streptomycyna300- S_x000D_ tetracyklina/Doksycyklina -S_x000D_ - R-oporny, S-wrażliwy, I-sredniowrażliwy
Posiew ogólny kału	Dodatni	Escherichia coli	Identyfikacja ( Org 1 ) - Escherichia coli_x000D_ Liczność kolonii - liczne_x000D_ Komentarz - szczep niepatogenny_x000D_ Identyfikacja ( Org2 ) - Candida species_x000D_ Liczność kolonii - poj.
Posiew inny	Dodatni	Staphylococcus epidermidis	Treść z węzła chłonnego -_x000D_ Identyfikacja ( Org 1 ) - Staphylococcus epidermidis_x000D_ Licznośc kolonii - liczne
Posiew inny	Dodatni	Streptococcus pyogenes	Streptococcus pyogenes (Strep.Group A) liczne
Posiew moczu	Dodatni	Escherichia coli	Escherichia coli
Posiew z górnych dróg oddechowych	Dodatni	Streptococcus group C	wyhodowano florę fizjologiczną Streptococcus viridans, Neisseria sp., w kierunku grzybów chorobotwórczych - posiew ujemny_x000D_ Identyfikacja ( Org 1 ) Streptococcus group C_x000D_ Bakteriuria - dość liczne
Posiew ze zmian skórnych	Dodatni	Staphylococcus epidermidis	Identyfikacja ( Org1 ) - Staphylococcus epidermidis_x000D_ Liczność kolonii - pojedyncze_x000D_ Komentarz - szczep wrażliwy na metycylinę - oznacza to wrażliwość na penicyliny przeciwgronkowzowe ( Kloksacylina ), penicyliny z inhibitorami i cefalosporyny.
Posiew z górnych dróg oddechowych	Dodatni	2	Identyfikacja ( Org1 ) - Staphylococcus aureus_x000D_ Liczność kolonii - pojedyncze_x000D_ Komentarz - Staphylococcus aureus wrażliwy na metycylinę ( Oxacylinę ) - oznacza to wrażliwość na penicyliny przeciwgronkowcowe, cefalosporyny I,II,III generacji oraz penicyliny z inhibitorami. Lekiem z wyboru jest kloksacylina ( Syntarpen )._x000D_ Identyfikacja ( Org2 ) Staphylococcus epidermidis_x000D_ l…
Posiew z górnych dróg oddechowych	Dodatni	Staphylococcus aureus	Wymaz z nosa_x000D_ _x000D_ Identyfikacja Staphylococcus aureus_x000D_ Liczność kolonii: Liczne_x000D_ _x000D_ Lekowrażliwość:_x000D_ Gentamycyna S_x000D_ Ciprofoksacyna S_x000D_ Erytromycyna S_x000D_ Kotrimoksazol S_x000D_ Tetracyklina/Doksycyklian S_x000D_ Cefoksytyna/Oksacylina S_x000D_
Posiew z górnych dróg oddechowych	Dodatni	2	Wymaz z gardła_x000D_ Identyfikacja (ORG 1): Klrbsiella pneumonis_x000D_ Liczność Kolonii: Liczne_x000D_ Identyfiakcja (org. 2) staphylococcus aureus_x000D_ Komentarz: Staphylococcus aurelus wrażlwy na metycylinę (Oxacylinę) - oznacza to wrażliwość na penicyliny przeciwgronkowcowe, cefalosporyny I, II, III generacji oraz penicyliny z inhibitorami. Lekiem z wyboru jest kloksacylina (Syntarpen)_x00…
Posiew moczu	Dodatni	Escherichia coli	Identyfikacja ( Org 1) - Escherichia coli_x000D_ bakteriuria - 10/4 CFU
Posiew z górnych dróg oddechowych	Dodatni	Streptococcus pyogenes	Identyfikacja ( Org 1 ) Streptococcus pyogenes ( Strep. Group A )_x000D_ liczność kolonii - liczne
Posiew inny	Dodatni	Staphylococcus haemolyticus	Treść z ropnia _x000D_ Identyfikacja ( Org 1 ) - Staphylococcus haemolyticus_x000D_ licznośc kolonii - dośc liczne
Posiew z górnych dróg oddechowych	Dodatni	Staphylococcus aureus	Identyfikacja ( Org1 ) - Staphylococcus aureus_x000D_ kolonizacja_x000D_ Liczność kolonii - liczne
Posiew z górnych dróg oddechowych	Dodatni	Klebsiella pneumoniae	Klebsiella pneumoniae ssp pneumoniae
Posiew z górnych dróg oddechowych	Dodatni	Escherichia coli	Escherichia coli Liczność kolonii-Liczne . Wyhodowano florę fizjologiczną : Streptococcus viridans,Neisseria sp.
Posiew z górnych dróg oddechowych	Dodatni	Haemophilus influenzas	Wyhopdowano florę fiziologiczną: streptococcus viridans, Neisseria sp. Identyfikacja: ( ORG,1 ) - Haemophilus influenzae. Liczność kolonii: dośc liczne
Posiew moczu	Dodatni	Escherichia coli	Identyfikacja ( Org1 ) - escherichia coli
Posiew moczu	Dodatni	Morganella morganii	Identyfikacja ( Org1 ) - Morganellla morganii_x000D_ Liczność kolonii - 10/4 CFU/ml
Posiew ze zmian skórnych	Dodatni	Staphylococcus aureus	Identyfikacja ( Org1 ) - Staphylococcus aureus_x000D_ Liczność kolonii - dość liczne_x000D_ Komentarz - Staphylococcus aureus wrażliwy na metycylinę ( Oxacylinę) oznacza to wrażliwość na penicyliny przeciwgronkowcowe, cefalosporyny I,II,III generacji oraz penicyliny z inhibitorami. Lekiem z wyboru jest kloksacylina ( Syntarpen )
Posiew z górnych dróg oddechowych	Dodatni	Escherichia coli	Komentarz - wyhodowano florę fizjologiczną Streptococcus viridans, Neisseria sp, W kierunku Streptococcus pyogenes posiew ujemny_x000D_ Identyfikacja ( Org1 ) - Escherichia coli_x000D_ Liczność kolonii - pojedyńcze
Posiew inny	Dodatni	Staphylococcus aureus	Identyfikacja ( Org 1 ) - Staphylococcus aureus_x000D_ liczność kolonii - liczne_x000D_ Komentarz - Staphylococcus aureus wrażliwy na metycylinę ( Oxacylinę _ - oznacza to wrażliwość na penicyliny przeciwgronkowcowe, cefalosporyny I,II i III generacji oraz penicyliny z inhibitorami . Lekiem z wyboru jest kloksacylina ( Syntarpen ).
Posiew z górnych dróg oddechowych	Dodatni	Enterobacter cloace	Identyfikacja ( Org1 ) - Enterobacter cloacae_x000D_ Liczność kolonii - nieliczne_x000D_ Komantarz - kolonizacja
Posiew z górnych dróg oddechowych	Dodatni	Staphylococcus aureus	Identyfikacja (Org,1) Staphylococcus aureus_x000D_ liczność kolonii; pojedyncze_x000D_ Lekowrażliwość:_x000D_ kloksacykina S_x000D_ amoksycylina/kwas klawulanowy S_x000D_ cefalotyna/cefalosporyny 1G S_x000D_ cefuroksym S_x000D_ gentamycyna S_x000D_ ciprofloksacyna S_x000D_ erytromycyna S_x000D_ klindamycyna S_x000D_ cefoksytyna / oksacylina S_x000D_ R-oporny, S-wrażliwy , I-średniowrażliwy
Posiew materiałów z rany	Dodatni	Escherichia coli	Identyfikacja (Org1) - Escherichia coli_x000D_ Licznośc kolonii - 10/2 CFU/gram tkanki_x000D_
Posiew z górnych dróg oddechowych	Dodatni	2	Identyfiakcja ( Org 1) - Acinetobacter baumanniilicznośc kolonii - liczne_x000D_ komentarz - kolonizacja_x000D_ Identyfikacja ( Org 2 ) - Staphylococcus epidermidis_x000D_ licznośc kolonii - dośc liczne_x000D_ komentarz - flora fizjologic zna noso-gardzieli
Posiew ze zmian skórnych	Dodatni	Enterobacter aerogenes	Identyfikacja ( Org 1) - Enterobacter aerogenes_x000D_ licznośc kolonii - 10/5
Posiew moczu	Dodatni	Serratia odorifera	Identyfikacja: ( Ord,1 ) - Serratia odorifera_x000D_ Bakteriuria: 10/6 CFU/ml_x000D_ Lekowrażliwość:_x000D_ ampicylina - R_x000D_ amoksycylina/kwas klawulanowy - S_x000D_ cefalotyna / cefalosporyny 1G - S_x000D_ cefuroksym - S_x000D_ ceftazydym - S_x000D_ amikacyna - S_x000D_ norfloksacyna - S_x000D_ fosfomycyna - S_x000D_ nitrofurantoina - S_x000D_ R-oporny, S-wrażliwy, I-średniowrażliwy
Posiew moczu	Dodatni	Staphylococcus saprophyticus	Identyfikacja ( Org 1 ) - Staphylococcus saprophyticus_x000D_ Bakteriuria - 10/6 CFU/ml
Posiew moczu	Dodatni	Escherichia coli	Identyfikacja ( org 1 )- Escherichia coli
Posiew z dolnych dróg oddechowych	Dodatni	2	W kierunku Streptococcus pyogenes posiew ujemny. Wyhodowano florę fizjologiczną: Streptococcus viridans, Neisseria sp, Hodowla w kierunku Streptococcus pneumoniae i Haemophilus inflenzae - ujemny_x000D_ Identyfikacja ( Org 1 ) - Candida albicans_x000D_ licznośc kolonii - liczne
Posiew moczu	Dodatni	Morganella morganii	Identyfikacja ( Org1 ) - Morganella morganii_x000D_ Licznośc kolonii - 10/5 CFU/ml_x000D_ komentarz - wskazane powtórzenie badania.
Posiew moczu	Dodatni	Morganella morganii	Identyfikacja ( Org1 ) - Morganella morganii_x000D_ Licznośc kolonii - 10/3 CFU/ml
Posiew moczu	Dodatni	Providencia rettgeri	Identyfikacja ( Org1 ) - Providencia rettgeri_x000D_ Bakteriuria - 10/6 CFU/ml
Posiew moczu	Dodatni	Pseudomonas aeruginosa	Identyfikacja ( Org1 ) - Pseudomonas aeruginosa_x000D_ Bakteriuria - 10/6 CFU/ml
Posiew z górnych dróg oddechowych	Dodatni	Haemophilus influenzas	Identyfikacja - Haemophilus parainfluenzae_x000D_ Liczne_x000D_ W kierunku Streptococcus pyogenes posiew ujemny. Wyhodowano florę fizjologiczną Streptococcus virdans, Neisseria_x000D_ Ampicylina - S_x000D_ Cefuroksyn - S_x000D_ Ciprofloksacyna - S_x000D_ Doksocyklina - R_x000D_ Klarytromycyna - S
Posiew w kierunku grzybów	Dodatni	Candida albicans	Identyfikacja ( Org1 ) - Candida albicans_x000D_ Licznośc kolonii - liczne
Posiew z górnych dróg oddechowych	Dodatni	Staphylococcus aureus	Wyhodowano florę fizjologiczną: Streptococcus viridans, Neisseria sp.,W kierunku Streptococcus pyogenes posiew ujemny._x000D_ Identyfikacja (Org1 ) - Staphylococcus aureus
Posiew moczu	Dodatni	Escherichia coli	Escherichia coli_x000D_ 10/5 CFU/ml_x000D_ _x000D_ Amoksycylina/Kwas klawulanowy S_x000D_ Cefalotyna/Cefalosporyna S_x000D_ Cefuroksyn S_x000D_ Gentamycyna I_x000D_ Kotrimoksazol S_x000D_ Fosfomycyna S_x000D_ Norfoksacyna S_x000D_ Nitrofurantoina S_x000D_
Posiew moczu	Dodatni	Escherichia coli	Identyfikacja ( Org1 ) - Escherichia coli_x000D_ Bakteriuria 10/6 CFU/ml
Posiew inny	Dodatni	Streptococcus pneumoniae	Streptococcus pneumoniae Komentarz: liczne
Posiew z górnych dróg oddechowych	Dodatni	Staphylococcus aureus	Staphylococcus aureus
Posiew inny	Dodatni	Candida albicans	wymaz z szyjki macicy - _x000D_ Identyfikacja ( Org 1 ) - Candida albicans_x000D_ liczność kolonii - liczne
Posiew inny	Dodatni	Candida albicans	Wymaz z szyjki macicy - _x000D_ Identyfikacja ( Org 1 ) - Candida albicans_x000D_ liczność kolonii - liczne
Posiew moczu	Dodatni	Streptococcus agalactiae	Identyfikacja ( Org 1 ) - Streptococcus agalactiae ( Strep. Group B )_x000D_ Bakteriuria 10/4 CFU
Posiew z górnych dróg oddechowych	Dodatni	Staphylococcus aureus	Identyfikacja ( Org1 ) - Staphylococcus aureus_x000D_ kolonizacja_x000D_ Liczność kolonii - liczne_x000D_
Posiew z górnych dróg oddechowych	Dodatni	Escherichia coli	wyhodowano florę fizjologiczną Streptococcus viridans, Neisseria sp, w kierunku Streptococcus pyogenes posiew ujmemny_x000D_ Identyfikacja ( Org 1 ) - Escherichia coli_x000D_ licznośc kolonii - pojedyncze
Posiew z górnych dróg oddechowych	Dodatni	Staphylococcus aureus	Identyfikacja ( Org1 ) - Staphylococcus aureus_x000D_ Liczność kolonii - dość liczne
Posiew z górnych dróg oddechowych	Dodatni	Serratia odorifera	Identyfikacja ( Org1 ) - Serratia odorifera_x000D_ Liczność kolonii - liczne_x000D_ Komentarz - wyhodowano florę fizjologiczną Streptococus viridans, Neisseria sp, w kierunku Streptococcus pyogenes posiew ujemny
Posiew z górnych dróg oddechowych	Dodatni	Klebsiella pneumoniae	Wyhodowano florę fizjologiczną Streptococcus viridans, Neisseria sp, w kierunku Streptococcus pyogenes posiew ujemny. W kierunku grzybów chorobotwórczych posiew ujemny._x000D_ Identyfikacja ( Org 1 ) - Klebsiella pneumoniae_x000D_ Licznośc kolonii - dość liczne
Posiew inny	Dodatni	Pseudomonas aeruginosa	Pseudomonas aeruginosa Liczne
Posiew moczu	Dodatni	Pseudomonas aeruginosa	Wymaz z ucha: Pseudomonas aeruginosa, Liczność kolonii: dość liczne.
Posiew wymazu z oka	Dodatni	Staphylococcus aureus	Oko prawe_x000D_ Identyfikacja ( Org1 ) - Staphylococcus aureus_x000D_ Liczność kolonii - pojedyncze_x000D_ Komentarz - Staphylococcus aureus wrażliwy na metycylinę ( Oxacylinę ) - oznacza to wrażliwość na penicyliny przeciwgronkowcowe, cefalosporyny I,II i III generacji oraz penicyliny z inhibitorami. lekiem z wyboru jest kloksacylina ( Syntarpen ).
Posiew wymazu z oka	Dodatni	Staphylococcus aureus	Oko lewe _x000D_ Identyfikacja ( Org1 ) - Staphylocvoccus aureus_x000D_ Licznośc kolonii - liczne
Posiew moczu	Dodatni	Proteus mirabilis	Identyfikacja ( Org 1) Proteus mirabilis
Posiew moczu	Dodatni	Staphylococcus epidermidis	Identyfikacja ( Org1 ) - Staphylococcus epidermidis_x000D_ Bakteriuria - 10/4 CFU/ml_x000D_ komentarz - szczep wrażliwy na metycylinę- oznacza to wrażliwość na penicyliny przeciwgronkowcowe ( Kloksacylina), penicyliny z inhibitorami i cefalosporyny
Posiew z górnych dróg oddechowych	Dodatni	Staphylococcus aureus	Identyfikacja ( Org1) - Staphylococcus aureus_x000D_ Liczność kolonii - liczne_x000D_ Komentarz - kolonizacja.
Posiew plwociny na BK	Dodatni	Candida tropicalis	Posiew plwociny - candida tropicalis
Posiew z górnych dróg oddechowych	Dodatni	andida a	Wyhodowano d.liczne Candida albicans oraz florę fizjologiczną gardła
Posiew z górnych dróg oddechowych	Dodatni	Staphylococcus aureus	Staphylococcus aureus liczne
Posiew z górnych dróg oddechowych	Dodatni	Staphylococcus aureus	W kierunku grzybów chorobotwórczych posiew ujemny_x000D_ Identyfikacja ( org 1 ) - Staphylococcus aureus_x000D_ Liczność kolonii - liczne
Posiew z górnych dróg oddechowych	Dodatni	Streptococcus agalactiae	streptococcus agalactiae
Posiew moczu	Dodatni	Escherichia coli	Identyfikacja ( Org1 ) - Escherichia coli_x000D_ Bakteriuria 10/4 CFU/ml
Posiew z górnych dróg oddechowych	Dodatni	Staphylococcus aureus	Identyfikacja - Staphylococcus aureus_x000D_ Liczność - dość liczne_x000D_ Komentarz - szczep wrażliwy ma metycylinę - oznacza to wrażliwość - oznacza to wrażliwość na penicyliny przeciwgronkowcowe ( Kloksacylina), penicyliny z inhibitorami i cefalosporyny, kolonizacja. _x000D_ Identyfikacja - Streptococcus viridans_x000D_ liczność kolonii - liczne
Posiew wymazu z paznokcia	Dodatni	Staphylococcus aureus	Identyfikacja - Staphylococcus aureus_x000D_ Opis - MSSA - wyhodowany szczep jest metycylinowrażliwy tzn, jest zawsze wrażliwy na penicyliny izoksazolilowe ( np kloksacylina), penicyliny z inhibitorami i cefalosporyny I,II generacji.
Posiew w kierunku grzybów	Dodatni	Scopulariosis sp.	Paznokieć i wał paznokciowy palucha lewego_x000D_ Wynik Wyhodowano Scopulariopsis sp.
Posiew z górnych dróg oddechowych	Dodatni	Haemophilus influenzas	Wyhodowano florę fizjologiczną Streptococcus viridans, neisseria sp._x000D_ Identyfikacja - Haemophilus influenzae
Posiew z górnych dróg oddechowych	Dodatni	Candida albicans	Wymaz z jamy ustnej - posiew w kierunku grzybów _x000D_ Identyfikacja ( Org 1 ) - Candida albicans_x000D_ liczność kolonii - liczne
Posiew moczu	Dodatni	Klebsiella pneumoniae	Klebsiella pneumoniae
Posiew moczu	Dodatni	Escherichia coli	Identyfikacja ( Org 1 ) escherichia coli_x000D_ Bakteriuria 10/4 CFU
Posiew z górnych dróg oddechowych	Dodatni	Staphylococcus aureus	Identyfikacja ( Org 1 ) Staphylococcus aureus_x000D_ licznośc kolonii liczne
Posiew z górnych dróg oddechowych	Dodatni	Streptococcus group C	Wyhodowano florę fizjologiczną Streptococcus viridans, Neisseria sp, w kierunku Streptococcus pyogenes posiew ujemny_x000D_ Identyfikacja ( Org 1 ) - Streptococcus group C_x000D_ liczność kolonii - liczne
Posiew z górnych dróg oddechowych	Dodatni	Streptococcus pyogenes	Identyfikacja ( Org 1 ) - Streptococcus pyogenes ( Strep.Group A)_x000D_ Liczność kolonii - liczne_x000D_
Posiew z górnych dróg oddechowych	Dodatni	Streptococcus group C	Identyfikacja ( org 1 ) - Streptococcus z gr. C_x000D_ Liczność kolonii - liczne
Posiew z górnych dróg oddechowych	Dodatni	Streptococcus group C	Identyfikacja ( org 1 ) - Streptococcus z gr. C_x000D_ Liczność kolonii - liczne
Posiew z górnych dróg oddechowych	Dodatni	Streptococcus group C	Identyfikacja ( Org1 ) - Streptococcus group C_x000D_ liczność kolonii - liczne
Posiew z górnych dróg oddechowych	Dodatni	Staphylococcus aureus	Identyfikacja ( Org 1 ) - Staphylococcus aureus_x000D_ Licznosć kolonii - liczne_x000D_ Komentarz - szczep wrazliwy na metycylinę - oznacza to wrażliwośc na penicyliny przeciwgronkowcowe ( Kloksacylina ) ,penicyliny z inhibitorami i cefalosporyny.
Posiew plwociny na BK	Ujemny		W posiewie na pożywkach jajowych po 10 tyg. Nie wyhodowano prątków kwasooprnych
Posiew moczu	Dodatni	Streptococcus spp	streptococcus spp
Posiew moczu	Dodatni	Escherichia coli	Escherichia coli
Posiew z górnych dróg oddechowych	Dodatni	Staphylococcus haemolyticus	Komentarz - w kierunku Streptococcus pyogenes posiew ujemny_x000D_ Identyfikacja ( Org 1 ) - Staphylococcus haemolyticus_x000D_ llicznośc kolonii - liczne_x000D_ Komentarz - szczep wrażliwy na metycylinę - in vivo oporny na wszystkie antybiotyki beta - laktamowe tj, penicyliny, penicyliny skojarzone z inhibitorami beta - laktamaz cefalosporyny i karbapenemy.
Posiew z górnych dróg oddechowych	Dodatni	Haemophilus influenzas	Komentarz - w kierunku Streptococcus pyogenes posiew ujemny. wyhodowano florę fizjologiczną Streptococcus viridans, Neisseria sp._x000D_ Identyfikacja ( Org1 ) - Haemophilus influenzae
Posiew z górnych dróg oddechowych	Dodatni	Staphylococcus aureus	Komentarz - wyhodowano florę fizjologiczną Streptococcus viridans, Neisseria sp. W kierunku Streptococcus pyogenes posiew ujemny_x000D_ Identyfikacja ( Org1 ) - Staphylococcus aureus_x000D_ liczność kolonii - liczne_x000D_ Komentarz - szczep oporny na metycylinę - in vivo oporny na wszystkie antybiotyki beta- laktamowe tj. penicyliny , penicyliny skojarzone z inhibitorami beta -laktamaz, cefalosp…
Posiew z górnych dróg oddechowych	Dodatni	Haemophilus parainfluenzae	wyhodowano florę fizjologiczna Streptococcus viridans, Neisseria sp, w kierunku Streptococcus pyogenes posiew ujemny_x000D_ Identyfikacja ( Org 1 ) Haemophilus parainfluenzae_x000D_ licznośc kolonii - liczne
Posiew ze zmian skórnych	Dodatni	Staphylococcus aureus	Identyfikacja ( Org1 ) - Staphylococcus aureus_x000D_ Licznośc kolonii - Liczne
Posiew z górnych dróg oddechowych	Dodatni	Candida albicans	Identyfikacja ( Org1 ) - Candida albicans_x000D_ liczność kolonii - dość liczne_x000D_ komentarz - wskazane powtórzenie badania
Posiew z górnych dróg oddechowych	Dodatni	2	Identyfikacja ( Org 1 ) Streptococcus pneumoniae_x000D_ licznosc kolonii - dość liczne_x000D_ Identyfikacja ( Org 2 ) Candida glabrata_x000D_ Licznosć kolonii - dośc liczne
Posiew moczu	Dodatni	Escherichia coli	Escherichia Coli Bakteriuria 10/6CFU/ml
Posiew z górnych dróg oddechowych	Dodatni	Streptococcus pyogenes	Identyfikacja ( Org ) - Streptococcus pyogenes ( Strep.Group A )_x000D_ Liczność kolonii - Nieliczne_x000D_ Komentarz - wyhodowano florę fizjologiczna Streptococcus viridans, Neisseria sp.
Posiew w kierunku grzybów	Dodatni	Candida albicans	Identyfikacja ( Org1)- Candida albicans_x000D_ liczność kolonii - pojedyncze_x000D_ Komentarz - wskazane powtórzenie badania
Posiew z górnych dróg oddechowych	Dodatni	Candida albicans	Identyfikiacja ( Org1 ) - Candida albicans_x000D_ liczność kolonii - pojedyncze
Posiew inny	Dodatni	Streptococcus pneumoniae	Plwocina posiew ogólny Streptococcus pneumoniae
Posiew materiałów z rany	Dodatni	Staphylococcus aureus	Identyfikacja ( Org1 ) - Staphylococcus aureus_x000D_ licznośc kolonii - liczne
Posiew plwociny na BK	Dodatni	Candida albicans	Posiew ogólny - Candida Albicans S.Pyogenes hodow. Streptococcus oralis
Posiew z górnych dróg oddechowych	Dodatni	Candida dubliniensis	Candida dubliniensis Komentarz : nieliczne kolonie
Posiew z górnych dróg oddechowych	Dodatni	Staphylococcus aureus	wyhodowano florę fizjologiczną streptococcus viridans, neisseria sp, _x000D_ Identyfikacja ( Org 1) staphylococcus aureus_x000D_ liczność kolonii Pojedyncze
Posiew materiałów z rany	Dodatni	Staphylococcus aureus	Identyfikacja ( Org 1 ) - Staphylococus aureus_x000D_ Liczność kolonii - liczne
Posiew ze zmian skórnych	Dodatni	Staphylococcus aureus	Idnentyfikacja aureus_x000D_ Liczność kolonii - liczne ( 105/CFU )_x000D_ Komentarz - szczep wrażliwy na metycylinę - oznacza to wrażliwość na penicyliny przeciwgronkowcowe( Kloksacylina ), penicyliny z inhibitorami i cefalosporyny.
Posiew inny	Dodatni	Staphylococcus epidermidis	Staphylococcus epidermidis, Liczność kolonii: Liczne
Posiew z górnych dróg oddechowych	Dodatni	Staphylococcus aureus	Identyfikacja ( Org1 ) - Staphylococcus aureus_x000D_ liczność kolonii - dość liczne
Posiew z dolnych dróg oddechowych	Dodatni	Streptococcus pyogenes	Posiew z dolnych dróg oddechowych - Streptococcus pyogenes ( Strep. Group A )_x000D_ liczność kolonii- liczne
Posiew z dolnych dróg oddechowych	Dodatni	Haemofilus parainfluenzae	Posiew z dolnych dróg oddechowych- wyhodowano florę fizjologiczną Streptococcus viridans, neisseria sp. W kierunku Streptococcus pyogenes posiew ujemny._x000D_ Identyfikacja ( Org1 ) - Haemophilus parainfluenzae_x000D_ loczność kolonii - liczne_x000D_
Posiew inny	Dodatni	Staphylococcus aureus	Wymaz ze zmiany skórnej - w kierunku grzybów chorobotwórczych posiew ujemny_x000D_ Identyfikacja ( Org 1 ) Staphylococcus aureus_x000D_ licznośc kolonii - liczne_x000D_ komentarz - Staphylococcus aureus wrażliwy na metycylinę ( Oxacylinę ) oznacza to wrażliwość na penicyliny przeciwgronkowcowe, cefarosporyny I,II i III generacji oraz penicyliny z inhibitorami. lekiem z wyboru jet kloksacylina ( S…
Posiew z górnych dróg oddechowych	Dodatni	Haemophilus influenzae	Komentarz - wyhodowano florę fizjologiczną Streptococcus viridans, Neisseria sp. w kierunku Streptococcus pyogenes posiew ujemny_x000D_ Identyfikacja ( Org 1 ) - Haemophilus influenzae_x000D_ licznośc kolonii - liczne
Posiew z górnych dróg oddechowych	Dodatni	Staphylococcus aureus	Identyfikacja ( Org 1 ) - Haemophilus influenzae_x000D_ liczność kolonii - dośc liczne
Posiew z górnych dróg oddechowych	Dodatni	Staphylococcus aureus	Identyfikacja ( Org1 ) - Staphylococcus aureus_x000D_ Licznośc kolonii - liczne
Posiew ze zmian skórnych	Dodatni	2	Identyfikacja ( Org 1 ) _ Acinetobacter baumannii_x000D_ liczność kolonii - poj_x000D_ Identyfikacja ( Org 2 ) - Staphylococcus aureus_x000D_ liczność kolonii - liczne
Posiew inny	Dodatni	Staphylococcus epidermidis	Treść z ropnia - _x000D_ Identyfikacja ( Org 1 ) - Staphylococcus epidermidis_x000D_ liczność kolonii - dośc liczne_x000D_ Komentarz - szczep wrażliwy na metycyline - oznacza to wrażliwość na penicyliny przeciwgronkowcowe ( Kloksacylina ), penicyliny z inhibitorami i cefalosporyny
Posiew z górnych dróg oddechowych	Dodatni	Klebsiella pneumoniae	Identyfikacja ( Org1 ) - Klebsiella pneumoniae_x000D_ Liczność kolonii - dość liczne_x000D_ Komentarz - Wyhodowano florę fizjologiczną Streptococcus viridans, Neisseria sp.
Posiew z górnych dróg oddechowych	Dodatni	Staphylococcus aureus	Wyhodowano florę fizjologiczną Streptococcus viridans, Neisseria sp._x000D_ Identyfikacja ( Org 1 ) - Staphylococcus aureus_x000D_ licznosc kolonii - pojedyncze
Posiew moczu	Dodatni	Escherichia coli	Identyfikacja ( Org1 ) - Escherichia coli_x000D_ Bakteriuria 10/4 CFU/ml
Posiew inny	Dodatni	2	Wymaz z ucha - _x000D_ Identyfikacja ( Org 1 ) kielsiella pneumoniae_x000D_ liczność kolonii - liczne_x000D_ Identyfikacja ( Org 2 ) - Hafnia alvei_x000D_ liczność kolonii_x000D_ Identyfikacja ( Org 3 ) Staphylococcus aureus_x000D_ liczność kolonii - liczne
Posiew z górnych dróg oddechowych	Dodatni	Enterrococcus agglomerens	Identyfikacja ( Org 1 ) - Enterobacter agglomerens_x000D_ Licznośc kolonii - dośc liczne_x000D_ Identyfikacja ( Org 2 ) - Morganella morganii_x000D_ Licznośc kolonii - dośc liczne_x000D_
Posiew z górnych dróg oddechowych	Dodatni	Streptococcus pyogenes	Streptococcus pyogenes Komentarz: Dość liczne
Posiew materiałów z rany	Dodatni	Staphylococcus aureus	Identyfikacja ( Org1 ) - Staphylococcus aureus_x000D_ Liczność kolonii - liczne
Posiew inny	Dodatni	2	Identyfikacja ( Org 1 ) staphylococcus eoidermidis_x000D_ liczność kolonii pojedyncze_x000D_ komentarz - wyhodowano florę fizjologiczną Streptococcus viridans neisseria sp_x000D_ Identyfika ( Org 2 ) Candida albicans_x000D_ liczność kolonii pojedyncze
Posiew moczu	Dodatni	Acinetobacter baumanii	Identyfikacja ( Org 1 ) Acinetobacter baumannli_x000D_ Bakteriuria 10/5 CFU/ml_x000D_ Komentarz - wskazane powtórzenie badania
Posiew moczu	Dodatni	Escherichia coli	Identyfikacja (Org1 ) - Escherichia coli_x000D_ Bakteriuria - 10/4 CFU/ml
Posiew moczu	Dodatni	2	Komentarz - wskazana powtórzenie badania_x000D_ Identyfikacja ( Org1 ) - Escherichia coli_x000D_ Bakteriuria 10/6 CFU/ml_x000D_ Identyfikacja ( Org2 ) - Escherichia vulneris_x000D_ Bakteriuria - 10/4 CFU/ml
Posiew moczu	Dodatni	Escherichia coli	Identyfikacja ( Org1 ) - Escherichia coli_x000D_ Bakteriuria 10/6 CFU/ml
Posiew z górnych dróg oddechowych	Dodatni	Streptococcus pyogenes	Streptococcus pyogenes
Posiew z dróg moczowo-płciowych - tlenowo	Dodatni	Escherichia coli	Escherichia coli_x000D_ Liczne _x000D_ Szczp wytwarza ESBL: beta-lactamazy o rozszerzonym spactrum substratowym
Posiew inny	Dodatni	2	posiew z dróg moczowo-płciowych: wydzielina z pochwy: Escherichia coli, licznośc kolonii: nieliczne, Candida albicans.
Posiew z górnych dróg oddechowych	Dodatni	Staphylococcus aureus	Identyfikacja( Or1) - Staphylococcus aureus_x000D_ kolonizacja_x000D_ _x000D_ _x000D_
Posiew z górnych dróg oddechowych	Dodatni	Streptococcus pyogenes	Identyfikacja ( Org1 ) - Streptococcus pyogenes ( Strep. Group A)_x000D_ Liczność kolonii - liczne
Posiew moczu	Dodatni	2	Posiew moczu - wynik dodatni - wskazane powtórzenie badania._x000D_ 1. Escherichia coli. Bakteriuria 10/3 CFU/ml. Lekowrażliwość: średnio wrażliwy: Ampicylina, Amoksycylina/Kwas klawulanowy. wrażliwy: Cefalotyna/Cefalosporyny 1G, cefuroksym, Norfloksacyna, Kotrimoksazol, Fosfomycyna, Nitrofurantoina_x000D_ 2. Enterococcus faecalis. Bakteriuria 10/4 CFU/ml. lekowrażliwość: wrażliwy: Ampicylina, Ge…
Posiew moczu	Dodatni	Escherichia coli	Identyfikacja ( Org1 ) -Escherichia coli_x000D_ Bakteriuria - 10/6 CFU/ml
Posiew z górnych dróg oddechowych	Dodatni	Staphylococcus aureus	Identyfikacja - Staphylococcus aureus_x000D_ Liczność kolonii - liczne_x000D_ Komentarz - szczep wrażliwy na metycylinę - oznacza to wrażliwość na penicyliny przeciwgronkowcowe (Kloksacylina), penicyliny z inhibitorami i cefalosporyny.
Posiew z górnych dróg oddechowych	Dodatni	Escherichia coli	Komentarz - W kierunku Streptococcus pyogenes posiew ujemny.,Wyhodowano florę fizjologiczną: Streptococcus viridans, Neisseria sp._x000D_ Identyfikacja Org1 - Escherichia coli_x000D_ liczność kolonii - dośc liczne
Posiew moczu	Dodatni	Staphylococcus epidermidis	staphylococcus epidermidis
Posiew wymazu z paznokcia	Dodatni	Pseudomonas aeruginosa	Identyfikacja - Pseudomonas aeruginosa_x000D_ liczność kolonii - wzrost dość obfity
Posiew inny	Dodatni	Haemophilus influenzas	wymaz z dziąseł - Haemophilus species_x000D_ licznośc kolonii - dość liczne_x000D_
Posiew z górnych dróg oddechowych	Dodatni	Streptococcus pneumoniae	Identyfikacja ( Org1 ) - Streptococcus pneumoniae_x000D_ liczność kolonii - dośc liczne_x000D_ Komentarz - wyhodowano florę fizjologiczną Streptococcus viridans, Neisseria sp, W kierunku Streptococcus pyogenes posiew ujemny.
Posiew z górnych dróg oddechowych	Dodatni	Citrobacter koselini	Kometarz - wyhodowano florę fizjologiczną Streptococcus viridans, Neisseria sp, w kierunku Streptococcus pyogenes posiew ujemny_x000D_ Identyfikacja ( Org1 ) - Citrobacter koseri_x000D_ liczność koloni - dość liczne_x000D_ komentarz - kolonizacja
Posiew z górnych dróg oddechowych	Dodatni	2	Komentarz - Wyhodowano florę fizjologiczną: Streptococcus viridans, Neisseria sp., W kierunku Streptococcus pyogenes posiew ujemny. _x000D_ Identyfikacja ( Org1 ) - Escherichia coli_x000D_ liczność kolonii - liczne_x000D_ Komentarz - kolonizacja_x000D_ Identyfikacja ( Org2 ) - Serratia marcescens_x000D_ Liczność kolonii - liczne_x000D_ Komentarz - kolonizacja
Posiew z górnych dróg oddechowych	Dodatni	Staphylococcus aureus	Identyfikacja (Org1 ) - Staphylococcus aureus_x000D_ Liczność kolonii - nieliczne_x000D_ Identyfikacja ( Org2) - Escherichia coli_x000D_ liczność kolonii - liczne_x000D_ Komentarz - kolonizacja
Posiew z górnych dróg oddechowych	Dodatni	Staphylococcus aureus	W kierunku Streptococcus pyogenes posiew ujemny. Wyhodowano florę fizjologiczną: Streptococcus viridans, Neisseria sp._x000D_ Identyfikacja ( Org1) - Staphylococcus aureus_x000D_ Liczność kolonii - dość liczne_x000D_
Posiew z górnych dróg oddechowych	Dodatni	Streptococcus group C	Identyfikacja ( Org1 ) - Streptococcus group C_x000D_ liczność kolonii - liczne
Posiew z górnych dróg oddechowych	Dodatni	Staphylococcus aureus	Identyfikacja: Staphylococcus aureus. Liczność kolonii: dość liczne._x000D_ Lekowrażliwość: _x000D_ Kloksacyklina - S_x000D_ Amoksycylina/ Kaws klawulanowy - S_x000D_ Cefalotyna / Cefalosporyny 1G - S_x000D_ Cefuroksym - S_x000D_ Gentamycyna - S_x000D_ Ciprofloksacyna -S_x000D_ Erytromycyna - S_x000D_ Kotrimoksazol - S_x000D_ Klindamycyna - S_x000D_ Tetracyklina / Doksycyklina - S_x000D_ Cefoksyt…
Posiew moczu	Dodatni	Serratia odorifera	Identyfikacja ( Org 1 ) - Serratia odorifera_x000D_ Bakteriuria 10/5 CFU/ml_x000D_ Komentarz - szczep wykazuje naturalną oporność na ampicylinę amoksycylinę amoksycylinę /Kw. klawulanowy, cefalotynę, cefradynę, cefaklor, cefaleksynę, cefadroksyl, oraz obniżoną opornośc na cefuroksym.
Posiew z górnych dróg oddechowych	Dodatni	2	Identyfikacja ( Org1 ) - Streptococcus pyogenes ( Strep. Group A)_x000D_ liczność kolonii - liczne_x000D_ Identyfikacja ( Org2 ) - Streptpcoccus viridans_x000D_ licznośc kolonii - liczne
Posiew z górnych dróg oddechowych	Dodatni	Streptococcus pyogenes	Identyfikacja ( Org1 ) - Streptococcus pyogenes ( Strep. Group A)_x000D_ Liczność kolonii - pojedyncze
Posiew z górnych dróg oddechowych	Dodatni	Streptococcus pyogenes	Identyfikacja ( Org1 ) - Streptococcus pyogenes ( Strep. Group A)_x000D_ Liczność kolonii - liczne_x000D_
Posiew z górnych dróg oddechowych	Dodatni	Streptococcus pyogenes	wyhodowano florę fizjologiczną Streptococcus viridans, Neisseria sp._x000D_ Identyfikacja (Org, 1) Streptococcus pyogenes ( Strep. Group A )_x000D_ Licznośc kolonii: dośc liczne_x000D_ ampicylina S_x000D_ amoksycylina / kwas klawulanowy S_x000D_ cefuroksym S_x000D_ cefotaksym S_x000D_ ciprofloksacyna I_x000D_ erytromycyna R_x000D_ klindamycyna R_x000D_ R-oporny, S-wrazliwy, I-średniowrażliwy
Posiew moczu	Dodatni	Escherichia coli	Identyfikacja ( Org1 ) - Escherichia coli_x000D_ Bakteriuria - 10/5 CFU/ml
Posiew moczu	Dodatni	Escherichia coli	Identyfikacja ( Org1 ) - Escherichia coli_x000D_ liczność kolonii - 10/6 CFU/ml_x000D_
Posiew moczu	Dodatni	Escherichia coli	Identyfikacja ( Org1 ) - Escherichia coli_x000D_ Bakteriuria 10/6 CFU/ml
Posiew moczu	Dodatni	Escherichia coli	Identyfikacja ( Org1 ) - Escherichia coli_x000D_ Bakteriuria 10/6 CFU/ml
Posiew plwociny na BK	Dodatni	2	wymaz z nosa: Staphylococcus epidermidis wymaz z gardła: 1.Str. grupy C 2. Streptococcus oralis 3. brak wzr. grzy.
Posiew w kierunku grzybów	Dodatni	Staphylococcus aureus	Wyhodowano florę fizjologiczną Streptococcus viridans, Neisseria sp, W kierunku Streptococcus pyogenes posiew ujemny_x000D_ Identyfikacja ( Org 1 ) - Staphylococcus aureus_x000D_ Licznośc kolonii - dośc liczne_x000D_
Posiew z górnych dróg oddechowych	Dodatni	Streptococcus agalactiae	Wyhodowano florę fizjologiczną Streptococcus viridans, Neisseria sp_x000D_ Identyfikacja ( Org1 ) - Streptococcus agalactiae ( Strep. Grouop B )_x000D_ Licznośc kolonii - dośc liczne
Posiew moczu	Dodatni	Escherichia coli	Escherichia coli_x000D_ 10/4 CFU/ml_x000D_ _x000D_ Amoksycyjkina/ Kwas klawulowany S_x000D_ Cefalotyna/Cefalosporyna 1G S_x000D_ Cefuroksym S_x000D_ Cefotaksym S_x000D_ Gentamycyba R_x000D_ Kotnimoksazol S_x000D_ Fosfomycyna S_x000D_ Norfloksacyna S_x000D_ Nitrofurantoina S
Posiew moczu	Dodatni	Escherichia coli	Identyfikacja ( Org1)- Escherichia coli_x000D_ Liczność kolonii - 10/3 CFU/ml
Posiew z górnych dróg oddechowych	Dodatni	Streptococcus pyogenes	Komentarz - wyhodowano florę fizjologiczną Streptococcus viridans, Neisseria sp._x000D_ Identyfikacja ( Org1 ) - Streptococcus pyogenes ( Strep. Group A)_x000D_ Liczność kolonii - liczne
Posiew z górnych dróg oddechowych	Dodatni	Staphylococcus aureus	Staphylococcus aureus_x000D_ Liczne_x000D_ Szczep wrażliwy na metycylinę - oznacza do wrażliwość na penicyliny przeciwgronkowcowe (Kloksacylina), penicyliny z inhibitoren i cefalosporyny._x000D_ _x000D_ Lekowrażliwość:_x000D_ Gentamycyna S_x000D_ Ciprofloksacyna S_x000D_ Erytromycyna R_x000D_ Kotrimoksazol S_x000D_ Klindamycyna R_x000D_ Tetracyklina/Doksycyklina S_x000D_ Cefoksytyna/Oksacylina S
Posiew z górnych dróg oddechowych	Dodatni	Staphylococcus aureus	Identyfikacja ( Org 1 ) - Staphylococcus aureus_x000D_ Licznośc kolonii - liczne_x000D_ Komentarz - szczep oporny na metycylinę - in vivo oporny na wszystkie antybiotyki beta-laktamowe tj, penicyliny skojarzone z inhibitorami beta-laktamaz, cefalosporyny i karbapenemy
Posiew z górnych dróg oddechowych	Dodatni	Staphylococcus aureus	Identyfikacja ( Org 1 ) - Staphylococcus aureus_x000D_ Licznośc kolonii - dość liczne_x000D_ Komentarz - szczep oporny na metycylinę - in vivo oporny na wszystkie antybiotyki beta-laktamowe tj, penicyliny skojarzone z inhibitorami beta-laktamaz, cefalosporyny i karbapenemy
Posiew z górnych dróg oddechowych	Dodatni	Staphylococcus aureus	Identyfikacja ( Org1 ) - Staphylococcus aureus_x000D_ Liczność kolonii - liczne_x000D_
Posiew z górnych dróg oddechowych	Dodatni	2	Identyfikacja ( Org1 ) - Streptococcus pyogenes ( Strep. Group A )_x000D_ Liczność kolonii - liczne_x000D_ Identyfikacja ( org2 ) - Candida albicans_x000D_ Liczność kolonii - dość liczne
Posiew moczu	Dodatni	Escherichia coli	Escherichia coli Komentarz: Bakteriuria> 10/6
Posiew moczu	Dodatni	Escherichia coli	Escherichia coli 10/5 CFU/ml
Posiew moczu	Dodatni	Escherichia coli	escherichia coli
Posiew moczu	Dodatni	Enterococcus faecalis	Identyfikacja ( Org 1 ) - Enterococcus faecalis_x000D_ bakteriuria - 10/4 CFU
Posiew z górnych dróg oddechowych	Dodatni	Haemofilus parainfluenzae	wyhodowano florę fizjologiczna Streptococcus viridans, Neisseria sp. W kierunku Streptococcus pyogenes posiew ujemny._x000D_ Identyfikacja ( Org 1 ) - haemophilus parainfluenzae_x000D_ Licznośc kolonii - liczne
Posiew z górnych dróg oddechowych	Dodatni	Staphylococcus aureus	flora fizjologiczna noso-gardzieli_x000D_ Identyfikacja ( Org,1 ) - Staphylococcus aureus_x000D_ licznośc kolonii - liczne_x000D_ komentarz - Staphylococcus aureus wrażliwy na metycyline ( Oxacyline ) - oznacza to wrażliwość na penicyliny przeciwgronkowcowe, cefalosporyny I,II,III generacji oraz penicyliny z inhibitorami . Lekiem z wyboru jest kloksacylina ( syntarpen )_x000D_ Lekowrażliwośc_x000…
Posiew z górnych dróg oddechowych	Dodatni	Klebsiella pneumoniae	Identyfikacaja ( Org 1) Klebsiella pneumoniae_x000D_ licznośc kolonii - dość liczne
Posiew z dróg moczowo-płciowych - tlenowo	Dodatni	Streptococcus group G	Identyfikacja ( Org 1) - Streptococcus group G_x000D_ Liczność kolonii - liczne
Posiew wymazu z oka	Dodatni	Staphylococcus aureus	Identyfikacja ( org1 ) - Staphylococcus aureus_x000D_ Liczność kolonii - liczne
Posiew wymazu z oka	Dodatni	Staphylococcus aureus	Identyfikacja ( Org1 ) - Staphylococcus aureus_x000D_ Liczność kolonii - poj.
Posiew z górnych dróg oddechowych	Dodatni	3	Wyhodowano florę fizjologiczną Streptococcus viridans, Neisseria sp._x000D_ Identyfikacja ( Org1 ) - Streptococcus pyogenes ( Strep. GroupA)_x000D_ liczność kolonii - dość liczne_x000D_ Identyfikacja ( Org2) - Haemophilus influenzae_x000D_ liczność kolonii - dość liczne_x000D_ komentarz - kolonizacja_x000D_ Identyfikacja ( Org3 ) - Staphylococcus aureus_x000D_ kolonizacja_x000D_ Liczność kolonii …
Posiew z górnych dróg oddechowych	Dodatni	Staphylococcus aureus	Identyfikacja ( Oreg1 ) - Staphylococcus aureus_x000D_ liczność kolonii - pojedyńcze
Posiew z górnych dróg oddechowych	Dodatni	Klebsiella pneumoniae	Identyfikacja ( Org1 ) - Klebsiella pneumoniae_x000D_ liczność kolonii- liczne_x000D_ Identyfikacja ( Org2 ) - Streptococcus viridans_x000D_ liczność kolonii - pojedyńcze
Posiew moczu	Dodatni	Escherichia coli	Identyfikacja ( org 1 ) - Escherichia coli_x000D_ Bakteriuria 10/6 CFU/ml
Posiew inny	Dodatni	Streptococcus spp	Posiew materiałów z rany _x000D_ Identyfikacja ( Org 1 ) - Streptococcus species_x000D_ liczność kolonii - nieliczne
Posiew z górnych dróg oddechowych	Dodatni	Staphylococcus aureus	Identyfikacja ( Org1 ) - Staphylococcus aureus. Kolonizacja Nosicielstwo S. aureus w przedsionku nosa u zdrowej populacji jest bai nie powinno być eradykowane jeżeli brak wyraźnych wskazań laryngologicznych lub epidemiologicznych._x000D_ Liczność kolonii - liczne_x000D_ Komentarz - Staphylococcus aureus wrażliwy na metycylinę ( Oxacylinę) - oznacza to wrażliwość na penicyliny przeciwgronkowcowe, …
Posiew z dolnych dróg oddechowych	Dodatni	Haemophilus influenzas	Identyfikacja ( Org1) - Haemophilus ducreyi_x000D_ liczność kolonii - liczne_x000D_ Identyfikacja ( Org2 ) - Staphylococcus aureus_x000D_ Liczność kolonii - pojedyńcze_x000D_
Posiew z górnych dróg oddechowych	Dodatni	Streptococcus pyogenes	Identyfikacja ( Org1 ) - Streptociccus pyogenes ( Strep. Group A )_x000D_ Liczność kolonii - dość liczne_x000D_ Komentarz - Wyhodowano florę fizjologiczną Streptococcus viridans, Neisseria sp.
Posiew moczu	Dodatni	Escherichia coli	Identyfikacja ( Org1 ) - Escherichia coli_x000D_ Bakteriuria - 10/3 CFU/ml
Posiew plwociny na BK	Dodatni	Prątki kwasooporne	hodowla pozytywny ++
Posiew z górnych dróg oddechowych	Dodatni	Streptococcus pyogenes	Komentarz - wyhodowano florę fizjologiczną Streptococcus viridans, Neisseria sp._x000D_ identyfikacja ( Org1 ) - Streptococcus pyogenes ( Strep. group A )_x000D_ Liczność kolonii - nieliczne
Posiew z dolnych dróg oddechowych	Dodatni	Haemofilus parainfluenzae	Posiew z dolnych dróg oddechowych:_x000D_ Wyhodowano flo9rę fizjologiczną Streptococcus viridans, neisseria sp, _x000D_ Identyfikacja ( Ord,1) haemophilus parainfluenzae_x000D_ Liczność kolonii: liczne
Posiew plwociny na BK	Dodatni	Streptococcus pneumoniae	Posiew z dolnych dróg oddechwocyh _x000D_ Identyfikacja ( Org 1 ) Streptococcus pneumoniae_x000D_
Posiew inny	Dodatni	2	Wymaz z cewki moczowej - _x000D_ Identyfikacja ( Org 1) Staphylococcus epidermidis_x000D_ liczność kolonii - pojedyncze_x000D_ komentarz - szczep oporny na metycylinę - in vivo oporny na wszystkie antybiotyki beta-laktamowe tj. penicyliny, penicyliny skojarzone z inhibitorami beta-laktamaz, cefalosporyny i karbapenemy._x000D_ Identyfikacja ( Org 2 ) - Streptococcus species_x000D_ liczność kolonii…
Posiew moczu	Dodatni	Staphylococcus epidermidis	Identyfikacja ( Org 1 ) - Staphylococcus epidermidis_x000D_ Bakteriuria - 10/6 CFU /ml
Posiew inny	Dodatni	MSSA	Wymaz z cewki moczowej - _x000D_ Szczep wrażliwy na metycyline - oznacza to wrażliwośc na penicyliny przeciwgronkowcowe ( Kloksacylina ) - penicyliny z inhibitorami i cefalosporyny._x000D_ Chlamydie - wynik ujemny_x000D_
Posiew z górnych dróg oddechowych	Dodatni	3	Komentarz - w kierunku Streptococcus pyogenes posiew ujemny_x000D_ Identyfikacja ( Org1 ) - Enterobacter cloacae_x000D_ liczność kolonii - nieliczne_x000D_ komentarz - kolonizacja_x000D_ Idebtyfikacja ( Org2 ) - Streptococcus oralis_x000D_ liczność kolonii - liczne_x000D_ Identyfikacja ( Org3 ) - Neisseria apecies_x000D_ liczność kolonii - dość liczne_x000D_ komentarz - flora fizjologiczna noso-g…
Posiew z górnych dróg oddechowych	Dodatni	Candida albicans	Identyfikacja ( Org1 ) - Candida albicans_x000D_ liczność kolonii - pojedyncze
Posiew z dolnych dróg oddechowych	Dodatni	Staphylococcus aureus	Plwocina - posiew z dolnych dróg oddechowych - _x000D_ Komentarz - wyhodowano florę fizjologiczną Streptococcus viridans, Neisseria sp, w kierunku Streptococcus pyogenes posiew ujemny_x000D_ Identyfikacja ( Org 1 ) - Staphylococcus aureus_x000D_ liczność kolonii dość liczne_x000D_ komentarz - Staphylococcus aureus wrażliwy na metycylinę ( Oxacylinę ) - oznacza to wrażliwość na penicyliny przeciwg…
Posiew z górnych dróg oddechowych	Dodatni	Staphylococcus aureus	Staphylococcus aureus_x000D_ licznośc kolonii liczne_x000D_ Komentarz - Staphylococcus aureus wrazliwy na metycyline ( Oxacylinę ) oznacza to wrażliwość na penicyliny przeciwgronkowcowe, cefalosporyny I,II,III generacji oraz penicyliny z inhibitorami. Lekiem z wyboru jest kloksacylina ( Syntarpen )
Posiew z górnych dróg oddechowych	Dodatni	Escherichia coli	Identyfikacja ( Org1 ) - Escherichia coli_x000D_ liczność kolonii - pojedyncze
Posiew z dolnych dróg oddechowych	Dodatni	Haemofilus parainfluenzae	wyhodowano florę fizjologiczna Streptococcus viridans, Neisseria sp, w kierunku Streptococcus pyogenes posiew ujemny_x000D_ Identyfikacja ( Org 1 ) _ Haemophilus parainfluenzae_x000D_ Licznośc kolonii - dośc liczne
Posiew moczu	Dodatni	Morganella morganii	Identyfikacja ( Org1 ) - Morganella morganii_x000D_ Bakteriuria - 10/6 CFU/ml_x000D_ Komentarz - wskazane powtórzenie badania
Posiew moczu	Dodatni	Proteus mirabilis	Identyfikacja ( Org1 ) - Proteus mirabilis_x000D_ Bakteriuria - 10/6 CFU/ml
Posiew z górnych dróg oddechowych	Dodatni	Escherichia coli	Escherichia coli, liczność kolonii: liczne, wyhodowano florę fizj. Streptococcus viridans, neisseria sp.
Posiew z dróg moczowo-płciowych - tlenowo	Dodatni	Escherichia coli	Escherichia coli_x000D_ Liczność kolonii nieliczne
Posiew z górnych dróg oddechowych	Dodatni	Staphylococcus aureus	Identyfikacja (Org1 ) - Staphylococcus aureus_x000D_ licznośc kolonii - liczne_x000D_ Komentarz - szczep wrażliwy na metycylinę - oznacza to wrażliwośc na penicyliny przeciwgronkowcowe ( Kloksacylina) , penicyliny z inhibitorami i cefalosporyny, kolonizacja
Posiew z górnych dróg oddechowych	Dodatni	Staphylococcus aureus	Wyhodowano florę fizjologiczną Streptococcus viridans, Neisseria sp. W kierunku Streptococcus pyogenes posiew ujemny_x000D_ Identyfikacja ( Org1 ) - Staphylococcus aureus_x000D_ liczność kolonii dość liczne_x000D_ Komentarz - Staphylococcus aureus wrażliwy na metycylinę ( Oxacylinę) oznacza to wrażliwość na penicyliny przeciwgronkowcowe, cefalosporyny I,II,III generacji oraz penicyliny z inhibito…
Posiew z górnych dróg oddechowych	Dodatni	Staphylococcus aureus	Wyhodowano florę fizjologiczną Streptococcus viridans, Neisseria sp. W kierunku Streptococcus pyogenes posiew ujemny_x000D_ Identyfikacja ( Org1 ) - Staphylococcus aureus_x000D_ liczność kolonii dość liczne_x000D_ Komentarz - Staphylococcus aureus wrażliwy na metycylinę ( Oxacylinę) oznacza to wrażliwość na penicyliny przeciwgronkowcowe, cefalosporyny I,II,III generacji oraz penicyliny z inhibito…
Posiew moczu	Dodatni	Pseudomonas spp	Identyfikacja ( org 1 ) Pseudomonas species_x000D_ bakteriuria - 10/6 CFU/ml
Posiew materiałów z rany	Dodatni	Staphylococcus aureus	Identyfikacja (Org1 ) Staphylococcus aureus_x000D_ Liczność kolonii _x000D_ Komentarz - szczep wykazuje oporność typu MLSb - nie powinno się stosować makrolidów, linkozamidów, i streptogramin z grupy B.
Posiew z górnych dróg oddechowych	Dodatni	Haemophilus influenzas	Identyfikacja ( Org 1 ) - Haemophilus parainfluenzae_x000D_ licznośc kolonii - dośc liczne_x000D_ Identyfikacja ( Org 2) - Candida glabrata _x000D_ liczność kolonii - dośc liczne
Posiew z górnych dróg oddechowych	Dodatni	Staphylococcus aureus	Idebtyfikacja ( Org 1 ) staphylococcus aureus_x000D_ liczność kolonii - liczne_x000D_ lomentarz - wyhodowano florę fizjologiczną Streptococcus viridans , neisseria sp, w kierunku Streptococcus pyogenes posiew ujemny
Posiew z górnych dróg oddechowych	Dodatni	2	Identyfikacja ( Org 1 ) - Staphylococcus aureus_x000D_ liczność kolonii - dość liczne_x000D_ komentarz - szczep wrażliwy na metycylinę - oznacza to warażliwość na penicyliny przeciwgronkowcowe ( Kloksacylina ) penicyliny z inhibitorami i cefalosporyny. _x000D_ Identyfikacja ( Org 2 ) staphylococus epidermidis_x000D_ liczność kolonii - dość liczne
Posiew z górnych dróg oddechowych	Dodatni	Staphylococcus aureus	wyhodowano florę fizjologiczną Streptococcus viridans Neisseria sp., w kierunku Streptococcus pyogenes posiew ujemny_x000D_ Identyfikacja ( Org 1 ) - Staphylococcus aureus_x000D_ licznośc kolonii - dośc liczne_x000D_
Posiew inny	Dodatni	2	Wymaz z napletka _x000D_ Identyfikacja ( Org1 ) - Streptococcus agalactiae ( Strep. Group B )_x000D_ Licznośc kolonii - dość liczne_x000D_ Komentarz - wskazane powtórzenie badania_x000D_ Identyfikacja ( Org 2) - Staphylococcus epidermidis_x000D_ Licznośc kolonii - liczne_x000D_ Komentarz - w kierunku grzybów chorobotwórczych - posiew ujemny
Posiew inny	Dodatni	Enterococcus faecalis	Wymaz z cewki moczowej_x000D_ Identyfikacja (Org. 1) - Enterococcus faecalis_x000D_ Liczność koloni: Liczne_x000D_ LEKOWRAŻLIWOŚĆ_x000D_ Ampicylina - S_x000D_ Piperacylina - S_x000D_ Gentamycyna 120 - S_x000D_ Streptomycyna 300 - S_x000D_ Sulfametoksazol - S_x000D_ _x000D_
Posiew z dróg moczowo-płciowych - tlenowo	Dodatni	2	Wymaz z napletka - _x000D_ Identyfikacja ( Org1 ) - Citrobacter braakii_x000D_ liczność kolonii - liczne_x000D_ Identyfikacja ( Org2 ) - Staphylococcus epidermidis_x000D_ Licznosc kolonii - dość liczne
Posiew z dróg moczowo-płciowych - tlenowo	Dodatni	Staphylococcus epidermidis	Identyfikacja ( Org 1 ) - Staphylococcus epidermidis - flora fizjologiczna skóry_x000D_
Posiew ze zmian skórnych	Dodatni	grzyby	Miejsce pobrania - paluch prawy_x000D_ Materiał - wyskrobiny spod paznokci_x000D_ Wynik badania - Stwierdza się obecność elementów morfotycznych grzybów
Posiew inny	Dodatni	Staphylococcus aureus	Wymaz z ucha - _x000D_ Identyfikacja ( Org 1 ) Staphylococus aureus_x000D_ liczność kolonii - liczne_x000D_ komentarz - szczep wrażliwy na metycylinę - oznacza to wrażliwośc na penicyliny przeciwgronkowcowe ( Kloksacylina ) penicyliny z inhibitorami i cefalosporyny
Posiew moczu	Dodatni	Escherichia coli	Identyfikacja ( Org 1 ) - Escherichia coli_x000D_ Bakteriuria - 10/4 CFU
Posiew z górnych dróg oddechowych	Dodatni	Staphylococcus aureus	Identyfikacja ( Org 1 ) - Staphylococcus aureus_x000D_ liczność kolonii - nieliczne_x000D_ Komentarz - Wyhodowano florę fizjologiczną streptococcus viridans, Neisseria sp, w kierunku Streptococcus pyogenes posiew ujemny
Posiew z górnych dróg oddechowych	Dodatni	Staphylococcus aureus	Identyfikacja ( Org1 ) - Staphylococcus aureus_x000D_ Liczność kolonii - liczne
Posiew moczu	Dodatni	Enterococcus faecalis	Enterococcus faecalis Komentarz: Bakteriuria 10/4
Posiew plwociny na BK	Dodatni	Candida albicans	CANDIDA ALBICANS SZPITAL
Posiew inny	Dodatni	Staphylococcus epidermidis	Wymaz z oka - Staphylococcus epidermidis_x000D_ liczność kolonii - pojedyncze
Posiew plwociny na BK	Dodatni	Prątki kwasooporne	W preparacie bezpośrednim stwierdzono obecnośc prątków kwasoopornych
Posiew z górnych dróg oddechowych	Dodatni	Staphylococcus aureus	Identyfikacja ( Org 1) Staphylococcus aureus_x000D_ liczność kolonii - liczne_x000D_ komentarz - szczep wrażliwy na metycylinę - oznacza to wrażliwość na penicyliny przeciwgronkowcowe ( Kloksacylina ), penicyliny z inhibitorami i cefalosporyny
Posiew moczu	Dodatni	Escherichia coli	Identyfikacja ( Org1 ) - escherichia coli_x000D_ Bakteriuria - 10/3 CFU/ml
Posiew ze zmian skórnych	Dodatni	Staphylococcus aureus	Identyfikacja ( Org 1 ) - Staphylococcus aureus_x000D_ licznośc kolonii - dość liczne_x000D_ komentarz - szczep wraźliwy na metycylinę- oznacza to wrażliwość na penicyliny przeciwgronkowcowe ( Kloksacylina ) , penicyliny z inhibitorami i cefalosporyny
Posiew materiałów z rany	Dodatni	Staphylococcus epidermidis	Identyfikacja ( Org1 ) - Staphylococcus epidermidis_x000D_ Liczność kolonii - liczne_x000D_ Komentarz - szczep wrażliwy na metycylinę - oznacza to wrażliwośc ma penicyliny przeciwgronkowcowe ( Kloksacylina ), penicyliny z inhibitorami i cefalosporyny.
Posiew z górnych dróg oddechowych	Dodatni	Staphylococcus aureus	Identyfikacja ( org1 ) - Staphylococcus aureus_x000D_ Liczność kolonii - dość liczne
Posiew z górnych dróg oddechowych	Dodatni	Staphylococcus aureus	Identyfikacja ( Org 1)- Staphylococcus aureus_x000D_ Liczność kolonii - dość liczne _x000D_ komentarz - szczep wrażliwy na metycylinę - oznacza to wrażliwość na penicyliny przeciwgronkowcowe ( Kloksacylina), penicyliny z inhibitorami i cefalosporyny
Posiew z górnych dróg oddechowych	Dodatni	Klebsiella pneumoniae	Identyfikacja ( Org1 ) - Klebsiella pneumoniae_x000D_ Liczność kolonii - dość liczne_x000D_ komentarz - kolonizacja
Posiew moczu	Dodatni	Escherichia coli	Escherichia coli
Posiew z górnych dróg oddechowych	Dodatni	Haemofilus influenzae	Wymaz z migdałka - _x000D_ Identyfikacja ( Org 1 ) - Haemophilus unfluenzae - liczne_x000D_
Posiew moczu	Dodatni	Escherichia coli	Identyfikacja ( Org1 ) - Escherichia coli_x000D_ Liczność kolonii - 10/3 CFU/ml
Posiew z górnych dróg oddechowych	Dodatni	Streptococcus pneumoniae	Identyfikacja ( Org1 ) - Streptococcus pneumoniae_x000D_ liczność kolonii - liczne
Posiew z górnych dróg oddechowych	Dodatni	Streptococcus pneumoniae	Identyfikacja ( Org1 ) - Streptococcus pneumoniae_x000D_ Liczność kolonii - dość liczne
Posiew z górnych dróg oddechowych	Dodatni	Candida albicans	Komentarz - W kierunku Streptococcus pyogenes posiew ujemny.,Wyhodowano florę fizjologiczną gardła_x000D_ Identyfikacja (Org1) - Candida albicans_x000D_ Liczność kolonii - Liczne
Posiew z górnych dróg oddechowych	Dodatni	Staphylococcus aureus	szczep wrażliwy na metycylinę oznacza to wrażliwość na penicyliny przeciwgronkowcowe ( Kloksacylina), penicyliny z inhibitorami i cefalosporyny_x000D_ Identyfikacja ( Org1 ) - Staphylococcus aureus_x000D_ licznośc kolonii - liczne
Posiew z górnych dróg oddechowych	Dodatni	Streptococcus group C	Identyfikacja ( Org 1 ) - Streptococcus gropu C_x000D_ Licznośc kolonii - dośc liczne
Posiew z górnych dróg oddechowych	Dodatni	Candida glabrata	Identyfikacja ( Org1 ) Candida glabrata_x000D_ liczność kolonii - liczne
Posiew z górnych dróg oddechowych	Dodatni	2	Idntyfikacja ( Org1 ) haemophilus parainfluenzae_x000D_ licznosc kolonii - liczne_x000D_ Identyfikacja ( Org2 ) - Candidaa albicans_x000D_ liczność kolonii - dosć licze_x000D_ Komentarz - wyhodowano florę fizjologiczną Streptococcus viridans, Neisseria sp, w kierunku Streptococcus pyogenes posiew ujemny.
Posiew z górnych dróg oddechowych	Dodatni	Staphylococcus aureus	Identyfikacja ( Org 1) - Staphylococcus aureus_x000D_ Liczność kolonii - lioczne_x000D_ Komentarz - Staphylococcus aureus wrażliwy na metycylinę ( Oxacylinę ) - oznacza to wrażliwość na penicyliny przeciwgronkowcowe, cefalosporyny I,II,III generacji oraz penicyliny z inhibitorami. Lekiem z wyboru jest kloksacylina ( Syntarpen ).
Posiew w kierunku grzybów	Dodatni	Candida albicans	Candida albicans_x000D_ Liczność kolonii - nieliczne
Posiew z górnych dróg oddechowych	Dodatni	Staphylococcus aureus	Komentarz - Wyhodowano florę fizjologiczną: Streptococcus viridans, Neisseria sp.,W kierunku Streptococcus pyogenes posiew ujemny._x000D_ Identyfikacja - Staphylococcus aureus_x000D_ Liczność koloni - pojedyńcze_x000D_ Komentarz - Staphylococcus aureus wrażliwy na metycylinę ( Oxycylinę) - oznacza to wrażliwość na penicyliny przeciwgronkowcowe, cefalosporyny I,II,III generacji oraz penicyliny z i…
Posiew z górnych dróg oddechowych	Dodatni	Staphylococcus aureus	Identyfikacja ( Org1 ) - Staphylococcus aureus_x000D_ liczność kolonii - liczne_x000D_ Komentarz - Staphylococcus aureus wrażliwy na metycylinę ( Oxacylinę) - oznacza to wrażliwość na penicyliny przeciwgronkowcowe, cefalosporyny I,II,III generacji oraz penicyliny z inhibitorami. Lekiem z wyboru jest kloksacylina ( Syntarpen).
Posiew z górnych dróg oddechowych	Dodatni	2	Identyfikacja ( Org1) - Streptococcus pyogenes ( Strep. Group A)_x000D_ Liczność kolonii - liczne_x000D_ Identyfikacja (Org2 ) - Staphylococcus epidermidis_x000D_ liczność kolonii - liczne
Posiew z dróg moczowo-płciowych - tlenowo	Dodatni	Streptococcus pneumoniae	Identyfikacja ( Org 1 ) Streptococcus pneumoniae_x000D_ liczność kolonii - pojedyncze_x000D_ Identyfikacja ( Org2 ) - Staphylococcus epidermidis_x000D_ liczność kolonii - pojedyncze _x000D_
Posiew z górnych dróg oddechowych	Dodatni	Klebsiella pneumoniae	Klebsiella pneumonie_x000D_ Liczne_x000D_ Kolonizacja_x000D_ _x000D_ Amoksycylina I_x000D_ Cefuroksym S_x000D_ Cefotaksym S_x000D_ Ceeftazydym S_x000D_ Gentan\mtcyna S_x000D_ Kotrimiksazol S_x000D_ Lewofoksacyna S
Posiew z górnych dróg oddechowych	Dodatni	Staphylococcus aureus	Identyfikacja ( Org1 ) - Staphylococcus aureus_x000D_ Liczność kolonii - nieliczne_x000D_ szczep wrażliwy na metycylinę - oznacza to wrażliwość na penicyliny przeciwgronkowcowe ( Kloksacylina), penicyliny z inhibitorami i cefalosporyny._x000D_ Identyfikacja ( Org2 ) - Streptococcus viridans_x000D_ licznośc kolonii - liczne_x000D_ Identyfikacja ( Org3 ) - Neisseria species_x000D_ liczność kolonii …
Posiew wymazu z paznokcia	Dodatni	Staphylococcus haemolyticus	Materiał - Paznokieć kciuka ręki lewej_x000D_ Identyfikacja ( Org1 ) - Staphylococcus haemolyticus_x000D_ liczność kolonii - wzrost dość obfity_x000D_ Opis - MSCNS wyhodowany szczep jest metycylinowarażliwy tzn. jest zawsze wrażliwy na panicyliny izoksazolilowe ( np. Kloksacylina), penicyliny z inhibitorami i cefalosporyzny I i II generacji.
Posiew materiałów z rany	Dodatni	Staphylococcus aureus	Identyfikacja (Org1) - Staphylococcus aureus_x000D_ liczność kolonii - 10/6 CFU/gram tkanki_x000D_ Komentarz - Staphylococcus aureus wrażliwy na metycylinę (Oxacylinę) - oznacza to wrażliwość na penicyliny przeciwgronkowcowe, cefalosporyny I,II,III generacji oraz penicyliny z inhibitorami. Lekiem z wyboru jest kloksacylina (Syntarpen)_x000D_ identyfikacja (Org2) - Streptococcus agalactiae (Strep.…
Posiew moczu	Dodatni	Stenotrophomonas maltophilia	identyfikacja ( Org,1) Stenotrophomonas maltophilia_x000D_ bakteriuiria 10/6 CFU/ml
Posiew z górnych dróg oddechowych	Dodatni	Candida glabrata	Identyfikacja ( Org1 ) - Candida glabrata_x000D_ licznośc kolonii - dość liczne
Posiew z górnych dróg oddechowych	Dodatni	Streptococcus pyogenes	Identyfikacja ( Org1 ) - Streptococcus pyogenes ( Strep Group A)_x000D_ Liczność kolinii - poj.
Posiew moczu	Dodatni	Klebsiella pneumoniae	Identyfikacja ( Org1 ) - Klebsiella oxytoca_x000D_ Bakteriuria - 10/5 CFU/ml
Posiew moczu	Dodatni	Escherichia coli	Identyfikacja ( org1 ) - Escherichia coli
Posiew moczu	Dodatni	Pseudomonas aeruginosa	Identyfikacja ( Org1 ) Pseudomonas aeruginosa_x000D_ liczność kolonii - 10/4 CFU/ml_x000D_ wskazane powtórzenie badania w celu wykluczenia zanieczyszczenia z okolic krocza.
Posiew z górnych dróg oddechowych	Dodatni	Staphylococcus aureus	Identyfikacja - Staphylococcus aureus_x000D_ liczność kolonii - liczne_x000D_ komentarz - szczep wrażliwy na metycylinę - oznacza to wrażliwość na penicyliny przeciwgronkowcowe ( Kloksacylina), penicyliny z inhibitorami i cefalosporyny, kolonizacja.
Posiew w kierunku grzybów	Dodatni		Komentarz - W kierunku Streptococcus pyogenes posiew ujemny_x000D_ Identyfikacja ( Org1 ) - Candida albicans_x000D_ Identyfikacja ( Org2 ) - Streptococcus viridans_x000D_ liczność kolonii - liczne
Posiew z górnych dróg oddechowych	Dodatni		Identyfikacja ( Org1 ) - Candida albicans_x000D_ Liczność kolonii - nieliczne
Posiew moczu	Dodatni	Escherichia coli	Identyfikacja ( Org 1 ) - Escherichia coli_x000D_ Bakteriuria 10/6 CFU/ml
Posiew inny	Dodatni		Posiew materiałów z rany_x000D_ Identyfikacaj ( Org 1 ) - Enterococcus faecium_x000D_ liczność kolonii - liczne
Posiew inny	Dodatni	Klebsiella pneumoniae	Klebsiella pneumoniae, licznośc kolonii: dość liczne
Posiew inny	Dodatni		Wymaz z rany: Pseudomonas aeuginosa
Posiew w kierunku grzybów	Dodatni		Identyfikacja - Staphylococcus heamolyticus_x000D_ liczność kolonii - wzrost obfity_x000D_ Opis MSCNS - wyhodowany szczep jest metycylinowrażliwy tzn, jest zawsze wrażliwy na penicyliny izoksazamowe ( np. Kloksacylina), penicyliny z inhiboitorami i cefalosporyny I i II generacji_x000D_ Identyfikacja - Staphylococcus warneri_x000D_ licznośc kolonii - wzrost obfity.
Posiew z górnych dróg oddechowych	Dodatni	Klebsiella pneumoniae	Identyfikacja ( Org1 ) - Klebsiella pneumoniae_x000D_ liczność kolonii - poj._x000D_ Amoksycylina/kwas klawulanowy - I_x000D_ Cefuroksym - S_x000D_ Cefotakson - S_x000D_ Ceftazydym - S_x000D_ Gentamycyna - S _x000D_ Ciprofloksacyna - S _x000D_ Kotrimoksazol - S _x000D_ _x000D_ _x000D_
Posiew ze zmian skórnych	Dodatni	Staphylococcus aureus	Identyfikacja ( Org1 ) - Staphylococcus aureus_x000D_ Liczność kolonii - liczne_x000D_
Posiew z górnych dróg oddechowych	Dodatni	Staphylococcus aureus	Identyfikacja ( Org1 ) - Staphylococcus aureus_x000D_ Liczność kolonii - dość liczne_x000D_ Komentarz - Staphylococcus aureus wrażliwy na metycylinę ( Oxacylinę) - oznacza to wrażliwość na penicyliny przeciwgronkowcowe, cefalosporyny I,II,III generacji oraz penicyliny z inhibitorami. Lekiem z wyboru jest kloksacylina ( Syntarpen).
Posiew z górnych dróg oddechowych	Dodatni	Streptococcus pyogenes	Identyfikacja ( Org1 ) - Streptococcus pyogenes ( Strep.Group A)_x000D_ liczność kolonii - liczne
Posiew z górnych dróg oddechowych	Dodatni	Staphylococcus aureus	Identyfikacja ( Org 1 ) - Staphylococcus aureus_x000D_ kolonizacja_x000D_ Licznośc kolonii - Dośc liczne_x000D_ Komentarz - szczep oporny na metycylinę - in vitro oporny na wszystkie antybiotyki beta - laktamowe tj. panicyliny, penicyliny skojarzone z inhibitorami beta - laktamaz, cefalosporyny i karbapenemy.
Posiew ogólny kału	Dodatni	Citrobacter freundii	Identyfikacja ( org1 ) - Citrobacter freundii_x000D_ liczność kolonii - liczne_x000D_ Identyfikacja ( Org2 ) - Escherichia coli_x000D_ Licznośc kolonii liczne_x000D_ komentarz - szczep niepatogenny
Posiew z górnych dróg oddechowych	Dodatni	Citrobacter spp	Wyhodowano florę fizjologiczną Streptococcus viridans, Neisseria sp, w kierunku Streptocooccus pyogenes ujemny_x000D_ Identyfikacja (Org1 ) - Citrobacter species_x000D_ Liczność kolonii - dosć liczne_x000D_ komentarz - kolonizacja
Posiew z dróg moczowo-płciowych - tlenowo	Dodatni	2	Identyfikacja (Org 1) - Staphylococcus aureus_x000D_ liczność kolonii - liczne_x000D_ Komentarz - Staphylococcus aureus wrażliwy na metycylinę ( Oxacylinę ) - oznacza to wrażliwość na penicyliny przeciwgronkowcowe, cefalozporyny I,II i III generacji oraz penicyliny z inhibitorami. Lekiem z wyboru jest kloksacylina (Syntarpen)_x000D_ Identyfikacja (Org2 ) - Enterococcus faecalis_x000D_ liczność ko…
Posiew z górnych dróg oddechowych	Dodatni	Staphylococcus aureus	Komentarz - W kierunku Streptococcus pyogenes posiew ujemny.,Wyhodowano florę fizjologiczną: Streptococcus viridans, Neisseria sp._x000D_ Identyfikacja ( Org1 ) - Staphylococcus aureus_x000D_ Liczność kolonii - liczne_x000D_ Komentarz - sczep oporny na metycylinę - in vivo oporny na wszystkie antybiotyki beta - laktamowe tj. penicyliny, penicyliny skojarzone z inhibitorami beta-laktamaz, cefalosp…
Posiew moczu	Dodatni	Staphylococcus epidermidis	_x000D_ Wyhodowano Staphylococcus epidermidis - 10/5 wrażliwy na: Amoksycylina/kwas klawulanowy; cefalotyna/cefalosporyny 1G; ceufroksym, gentamycyna, fosfomycyna, nitrofurantoina. _x000D_ _x000D_ OPORNY NA: Ampicillina, norfloksacyna, kotrimoksazol, doksycyklina
Posiew z górnych dróg oddechowych	Dodatni	2	Komentarz - Wyhodowano florę fizjologiczną: Streptococcus viridans, Neisseria, sp, W kierunku Streptococcus pyogenes posiew ujemny._x000D_ Identyfikacja ( Org1 ) - Streptococcus group C_x000D_ liczność kolonii - pojedyncze_x000D_ Identyfikacja ( Org2 ) - Candida species_x000D_ liczność kolonii - dość liczne_x000D_ Komentarz - Wskazane powtórzenie badania.
Posiew w kierunku grzybów	Dodatni	Candida glabrata	Identyfikacja ( Org1 ) - Candida glabrata_x000D_ Liczność kolonii - liczne
Posiew w kierunku grzybów	Dodatni	Candida glabrata	Identyfikacja ( Org1 ) - Candida glabrata_x000D_ Liczność kolonii - liczne
Posiew z górnych dróg oddechowych	Dodatni	Staphylococcus aureus	Komentarz - flora fizjologiczna noso-gardzieli_x000D_ Identyfikacja ( Org1 ) - Staphylococcus aureus_x000D_ Licznośc kolonii -dość liczne_x000D_ Komentarz szczep oporny na metycylinę - in vivo oporny na wszystkie antybiotyki beta - laktamowe tj. penicyliny , penicyliny skojarzone z inhibitorami beta-laktamaz, cefalosporyny i karbapenemy
Posiew z górnych dróg oddechowych	Dodatni	Staphylococcus aureus	Wyhodowano florę fizjologiczną Streptococcus viridans, Neisseria sp. W kierunku Streptococcus pyogenes posiew ujemny_x000D_ Identyfikacja ( Org1 ) - Staphylococcus aureus_x000D_ Liczność kolonii - liczne_x000D_ Komentarz - szczep wrażliwy na metycylinę - oznacza to wrażliwość na penicyliny przeciwgronkowcowe ( Kloksacylina), penicyliny z inhibitorami i cefalosporyny.
Posiew moczu	Dodatni	Escherichia coli	Identyfikacja ( Org 1 ) - Escherichia coli_x000D_ Bakteriuria 10/4 CFU
Posiew moczu	Dodatni	Escherichia coli	Identyfikacja ( Org1 ) - Escherichia coli_x000D_ Bakteriuria 10/6 CFU/ml
Posiew moczu	Dodatni	2	Identyfikacja ( Org 1 ) - Pseudomonas aeruginosa_x000D_ Bakteriuria - 10/4 CFU_x000D_ Identyfikacaj ( Org 2 ) - Klebsiella species_x000D_ Bakteriuria 10/3 CFU /m_x000D_ Komentarz: wskazane powtórzenie badania.
Posiew inny	Dodatni	2	Wymaz z języka - _x000D_ wyhodowano florę fizjologiczną Streptococcus viridans, neisseria sp, w kierunku Streptococcus pyogenes posiew ujemny._x000D_ Identyfikacja (Org1) Escherichia coli_x000D_ liczność kolonii - pojedyncze_x000D_ Identyfikacja (Org2) Candida species_x000D_ licznośc kolonii - dość liczne_x000D_ Lekowrażliwość_x000D_ Ampicylina - R_x000D_ Amoksycylina/kwas klawulanowy - S_x000D_ …
Posiew z górnych dróg oddechowych	Dodatni	Staphylococcus aureus	Identyfikacja ( Ord 1 ) - staphylococcus aureus_x000D_ liczność kolonii : dość liczne
Posiew z górnych dróg oddechowych	Dodatni	Staphylococcus aureus	Identyfikacja ( Org,1) Staphylococcus aureus_x000D_ Liczność kolonii - dość liczne_x000D_ Identyfikacja ( Org 2 ) Candida albicans_x000D_ liczność kolonii - liczne_x000D_ Komentarz - Wyhodowano florę fizjologiczną - Streptococcus viridans, Neisseria sp.
Posiew z górnych dróg oddechowych	Dodatni	2	Identyfikacja ( Org 1 ) - Streptococcus pneumoniae_x000D_ licznośc kolonii - dośc liczne_x000D_ Identyfikacja ( Org 2 ) - Candida glabrata_x000D_ licznosc kolonii - pojedyncze
Posiew wymazu z oka	Dodatni	Staphylococcus haemolyticus	Identyfikacja ( Org1 ) - Staphylococcus haemolyticus_x000D_ liczność kolonii - pojedyncze_x000D_
Posiew wymazu z oka	Dodatni	Enterobacter cloace	Identyfikacja ( Org1 ) - Enterobacter colacae_x000D_ Liczność kolonii - Poj.
Posiew z górnych dróg oddechowych	Dodatni	Streptococcus pyogenes	Streptococcus pyogenes ( Strep. Group A )_x000D_ liczność kolonii - liczne
Posiew z górnych dróg oddechowych	Dodatni	Serratia marcescens	Komentarz - W kierunku Streptococcus pyogenes posiew ujemny_x000D_ Identyfikacja ( Org1 ) - Serratia marcescens_x000D_ licznosć kolonii - liczne_x000D_ Komanetarz- kolonizacja
Posiew z górnych dróg oddechowych	Dodatni	Enterobacter cloace	Komentarz - Wyhodowano florę fizjologiczną: Streptococcus viridans, Neisseria sp. W kierunku Streptococcus pyogenes posiew ujemny._x000D_ Identyfikacja ( Org1) - Enterobacter cloacae_x000D_ Liczność kolonii - dość liczne_x000D_ komentarz - kolonizacja
Posiew ze zmian skórnych	Dodatni	Staphylococcus aureus	Identyfikacja ( Org1 ) - Staphylococcus aureus_x000D_ liczność kolonii - poj. _x000D_ komentarz - Staphylococcus aureus wrażliwy na metycylinę ( Oxacylinę) - oznacza to wrażliwość na penicyliny przeciwgronkowcowe, cefalosporyny I,II,III generacji oraz penicyliny z inhibitorami. Lekiem z wyboru jest kloksacylina ( Syntarpen)
Posiew materiałów z rany	Dodatni	Staphylococcus haemolyticus	Wymaz z ropnia - _x000D_ Identyfikacja ( Org1 ) - Staphylococcus haemolyticus - szczep wrażliwy na metycylinę - oznacza to wrażliwośc na penicyliny przeciwgronkowcowe ( Kloksacylina ) , penicyliny z inhibitorami i cefalosporyny_x000D_ Liczność kolonii - dośc liczne_x000D_
Posiew materiałów z rany	Dodatni	Staphylococcus koagulazoujemny	Identyfikacja (Org1) Staphylococcus koagulazoujemny_x000D_ liczność kolonii - 10/6 CFU/gram tkanki_x000D_ komentarz- szczep oporny na metycylinę - in vivo oporny na wszystkie antybiotyki beta-laktamowe tj. penicyliny, penicyliny skojarzone z inhibitorami beta -laktamaz, cefalosporyny i karbapenemy
Posiew z górnych dróg oddechowych	Dodatni	Streptococcus group C	Identyfikacja ( Org1 ) - Streptococcus group C_x000D_ Liczność kolonii - dość liczne
Posiew z górnych dróg oddechowych	Dodatni	Staphylococcus aureus	Identyfikacja ( Org1 ) - Staphylococcus aureus_x000D_ Liczność kolonii - pojedyncze_x000D_
Posiew z górnych dróg oddechowych	Dodatni	Candida spp	Haemophilus parainfluenzae, S.pyogenes hodow., Streptococcys oralis, Candida spp komentarz: dość licne
Posiew z górnych dróg oddechowych	Dodatni	Streptococcus pyogenes	Streptococcus pyogenes ( Strep. Group A )licznośc kolonii: dość liczne
Posiew z górnych dróg oddechowych	Dodatni	2	Identyfikacja ( Org1 ) - Streptococcus pyogenes ( Strep. Group A )_x000D_ licznośc kolonii - nieliczne_x000D_ Identyfikacja ( Org2 ) - Staphylococus aureus_x000D_ liczność kolonii dość liczne_x000D_ Komentarz - kolonizacja
Posiew z górnych dróg oddechowych	Dodatni	Streptococcus pneumoniae	Komentarz - W kierunku Streptococcus pyogenes posiew ujemny.,Wyhodowano florę fizjologiczną: Streptococcus viridans, Neisseria sp._x000D_ Identyfikacja ( Org1 ) - Streptococcus pneumoniae_x000D_ liczność kolonii - liczne
Posiew z górnych dróg oddechowych	Dodatni	Klebsiella pneumoniae	Identyfikacja ( Org1 ) - Klebsiella pneumoniae_x000D_ liczność kolonii - dość liczne_x000D_ Identyfikacja ( Org2 ) - Streptococcus oralis_x000D_ liczność kolonii - liczne_x000D_ Komentarz - w kierunku Streptococcus pyogenes posiew ujemny_x000D_ Identyfikacja ( Org3) - Neisseria species_x000D_ liczność kolonii - liczne
Posiew z górnych dróg oddechowych	Dodatni	Streptococcus pneumoniae	Identyfikacja (Org 1) - Streptococcus pneumoniae_x000D_ Liczność kolonii - liczne
Posiew z górnych dróg oddechowych	Dodatni	Staphylococcus aureus	Identyfikacja ( Org1 ) - Staphylococcus aureus_x000D_ kolonizacja_x000D_ Liczność kolonii - dość liczne_x000D_
Posiew z górnych dróg oddechowych	Dodatni	Streptococcus agalactiae	Identyfikacua (Org1) - Streptococcus agalactiae ( Strep. Group B)_x000D_ Liczność kolonii - dość liczne
Posiew z górnych dróg oddechowych	Dodatni	Candida spp	Streptococcus pyogenes Streptococcus oralis Candida spp Komentarz: liczne
Posiew moczu	Dodatni	Escherichia coli	escherichia coli, staphylococcus epidermidis
Posiew z górnych dróg oddechowych	Dodatni	Haemophilus influenzas	Identyfikacja ( Org 1 ) - Haemophilus influenzae_x000D_ liczność kolonii - dośc liczne_x000D_ Komentarz - w kierunku Streptococcus pyogenes posiew ujemny_x000D_
Posiew z górnych dróg oddechowych	Dodatni	Haemophilus influenzas	Identyfikacja ( Org 1 ) Haemophilus parainfluenzae_x000D_ licznośc kolonii - dość liczne
Posiew w kierunku grzybów	Dodatni	Candida albicans	Identyfikacja (Org1) - Candida albucans_x000D_ Liczność kolonii - pojedyncze
Posiew z górnych dróg oddechowych	Dodatni	2	Identyfikacja ( Org 1 ) - Streptococcus pyogenes ( Strep. Group A )_x000D_ liczność kolonii - dośc liczne_x000D_ Identyfikacja ( Org 2 ) - Haemophillus influenzae_x000D_ liczność kolonii - dość liczne
Posiew z górnych dróg oddechowych	Dodatni	Staphylococcus aureus	Identyfikacja ( org 1 ) - Staphylococcus aureus_x000D_ licznośc kolonii - liczne_x000D_ Identyfikacja ( Org 2 ) - Candida albicans_x000D_ licznośc kolonii - liczne
Posiew z górnych dróg oddechowych	Dodatni	2	Komentarz - w kierunku Streptococcus pyogenes posiew ujemny._x000D_ Identyfikacja ( Org1 ) - Streptopcoccus viridans_x000D_ liczność koloni - liczne_x000D_ Identyfikacja ( Org2 ) - Candida albicans_x000D_ liczność kolonii - dość liczne
Posiew w kierunku grzybów	Dodatni	Candida albicans	Identyfikacja ( Org1 ) - Candida albicans_x000D_ liczność kolonii - dość liczne
Posiew w kierunku grzybów	Dodatni	Candida albicans	Identyfikacja ( Org1 ) - Candida albicans_x000D_ liczność kolonii - pojedyncze
Posiew moczu	Dodatni	Streptococcus agalactiae	Identyfikacja ( Org1 ) - Streptococcus agalactiae ( Strep. Group B)_x000D_ Bakteriuria - 10/4 CFU/ml
Posiew ze zmian skórnych	Dodatni	Staphylococcus aureus	Identyfikacja ( Org1 ) - Staphylococcus aures_x000D_ liczność kolonii - liczne_x000D_ Komentarz - Staphylococcus aureus wrażliwy na metycylinę ( Oxacylinę) - oznacza to wrażliwość na penicyliny przeciwgronkowcowe, cefalosporyny I,II,III generacji oraz penicyliny z inhibitorami. Lekiem z wyboru jest kloksacylina ( Syntarpen). _x000D_ Identyfikacja ( Org2) - Streptococcus agalactiae ( Strep. Group …
Posiew z górnych dróg oddechowych	Dodatni	Staphylococcus aureus	wyhodowano florę fizjologiczną Streptococcus viridans, neisseria sp._x000D_ Identyfikacja (Org 1 ) - Staphylococcus aureus_x000D_ Licznośc kolonii - dośc liczne_x000D_ _x000D_
Posiew z górnych dróg oddechowych	Dodatni	Haemophilus influenzas	Identyfikacja ( Org 1 ) - Haemophilus influenzae_x000D_ liczność kolonii - dość liczne_x000D_ ampicylina - S_x000D_ amoksycylina/ kwas klawulanowy - S_x000D_ cefuroksym - S_x000D_ kotrimoksazol - S_x000D_ doksycyklina - S_x000D_ klarytromycyna - S_x000D_
Posiew z górnych dróg oddechowych	Dodatni	3	Identyfikacja ( Org1 ) - Streptococcus pyogenes ( Strep. Group A )_x000D_ Liczność kolonii - nieliczne_x000D_ Identyfikacja ( Org2 ) - Streptococcus viridans_x000D_ liczność koloni - liczne_x000D_ Identyfikacja ( Org3 ) - Neisseria species_x000D_ liczność kolonii - liczne
Posiew moczu	Dodatni	Enterococcus faecalis	Enterococcus faecalis_x000D_ Bakteriuria 10/4 CFU/ml
Posiew z górnych dróg oddechowych	Dodatni	Candida albicans	Identyfikacja ( Org1 ) - Candida albicans_x000D_ liczność kolonii - dość liczne
Posiew z górnych dróg oddechowych	Dodatni	Haemophilus influenzas	Wyhodowano florę fizjologiczną Streptococcus viridans, Neisseria sp, w kierunku Streptococcus pyogenes posiew ujemny_x000D_ Identyfikacja ( Org 1 ) - Haemophilus influenzae_x000D_ liczność kolonii dość liczne
Posiew moczu	Dodatni	Enterococcus faecalis	Identyfikacja (Org1) - Enterococcus faecalis_x000D_ Bakteriuria 10/4 CFU/ml
Posiew z górnych dróg oddechowych	Dodatni	Haemophilus influenzas	Wyhodowano florę fizjologiczną: Streptococcus viridans, neisseria sp. Identyfikacja: Haemophilus influenzae. Liczność kolonii Liczne
Posiew z górnych dróg oddechowych	Dodatni	Streptococcus pyogenes	Identyfikacja ( Org 1 ) - Streptococus pyogenes ( Strep. Group A )_x000D_ liczność kolonii - liczne
Posiew moczu	Dodatni	Escherichia coli	Identyfikacja ( Org1 ) - Escherichia coli_x000D_ Liczność kolonii - 10/6 CFU/ml
Posiew moczu	Dodatni	Escherichia coli	Identyfikacja ( Org1 ) - Escherichia coli_x000D_ Bakteriuria 10/6 CFU/ml
Posiew moczu	Dodatni	Escherichia coli	Identyfikacja (Org1) - Escherichia coli_x000D_ Bekteriuria - 10/5 CFU/ml
Posiew wymazu z ucha	Dodatni	Serratia odorifera	Identyfikacja (Org 1) - Serratia odorifera_x000D_ Licznośc kolonii - liczne
Posiew z górnych dróg oddechowych	Dodatni	Staphylococcus aureus	wyhodowano florę fizjologiczną Sreptococcus viridans, neisseria sp._x000D_ Identyfikacja ( Org 1 ) - staphylococcus aureus_x000D_ liczność kolonii - liczne
Posiew z górnych dróg oddechowych	Dodatni	Streptococcus pneumoniae	Wyhodowano florę fizjologiczną Streptococcus viridans, Neisseria sp, W kierunku Streptococcus pyogenes posiew ujemny_x000D_ Identyfikacja ( Org1 ) - Streptococcus pneumoniae_x000D_ Liczność kolonii - liczne
Posiew inny	Dodatni	Escherichia coli	Wymaz ze zmiany skórnej _x000D_ Identyfikacja ( Org1 ) - Escherichia coli
Posiew inny	Dodatni	Brevibacterium spp	wymaz ze zmiany skórnej: Brevibacterium species, licznośc kolonii: dośc liczne, Staphylococcus aureus, liczność kolonii dość liczne
Posiew inny	Dodatni	2	wymaz z okolic sromu: wyhodowano Proteus vulgaris wrażliwy na: amoksycillina/klavilanian,cefuroksym, gentamycyna, erytromycyna, ; oporny na ampicillina, kotrimoksazol; średnio wrażliwy na doksycyclina; _x000D_ Staphylococcus aureus wrazliwy na kloksacylina, amoksycillina/klavulanian, cefalotyna, cefuroksym,gentamycyna, ciprofloksacyna, erytromycyna, kotrimoksazol, doksycyclina, klindamycyna, tetr…
Posiew moczu	Dodatni	Proteus mirabilis	Identyfikacja - Proteus mirabilis_x000D_ Bakteriuria - 10/5 CFU /ml
Posiew z górnych dróg oddechowych	Dodatni	Streptococcus group G	Identyfikacja ( Org1 ) - Strteptococcus group G_x000D_ Liczność kolonii - liczne
Posiew z górnych dróg oddechowych	Dodatni	Streptococcus group G	Identyfikacja ( Org1 ) - Streptococcus group G_x000D_ liczność kolonii - liczne
Posiew materiałów z rany	Dodatni	Staphylococcus aureus	Identyfikacja ( Org1 ) - Staphylococcus aureus_x000D_ Liczność kolonii - liczne_x000D_ Komentarz - Staphylococcus aureus wrażliwy na metycylinę ( Oxacylinę ) - oznacza to wrażliwość na penicyliny przeciwgrinkowcowe, cefalosporyny I,II i III generacji oraz penicyliny z inhibitorami. Lekiem z wyboru jest kloksacylina ( Syntarpen ).
Posiew materiałów z rany	Dodatni	2	Identyfikacja ( Org1 ) - Streptococcus pyogenes ( Strep. Group A)_x000D_ liczność kolonii - 10/6 CFU/gram tkanki_x000D_ Identyfikacja ( Org2 ) - Staphylococcus aureus_x000D_ licznośc koloni 10/6 CFU/gram tkanki_x000D_ komentarz - szczep wrażliwy na metycylinę - oznacza to wrażliwość na penicyliny przecuiwgronkowcowe( Kloksacylina), penicyliny z inhibitorami i cefalosporyny._x000D_
Posiew moczu	Dodatni	Escherichia coli	Identyfikacja ( Org1 ) - Escherichia coli_x000D_ Bketreiuria - 10/6 CFU/ml
Posiew z górnych dróg oddechowych	Dodatni	Staphylococcus aureus	Identyfikacja ( Org1 ) - Staphylococcus aureus_x000D_ Liczność kolonii - liczne_x000D_ Komentarz - szczep wraźliwy na metycylinę - oznacza to wrażliwość na penicyliny i przeciwgronkowcowe ( Kloksacylina) , penicyliny z inhibitorami i cefalosporyny.
Posiew moczu	Dodatni	Escherichia coli	Identyfikacja ( Org1) - Escherichia coli_x000D_ Bakteriuria 10/6 CFU/ml
Posiew moczu	Dodatni	Escherichia coli	Identyfikacja ( Org1 ) - Escherichia coli_x000D_ Bakteriuria >10/6 CFU/ml
Posiew materiałów z rany	Dodatni	Staphylococcus aureus	Identyfikacja (Org1 ) - Staphylococcus aureus_x000D_ 10/6 CFU/gram tkanki_x000D_ Komentarz - Staphylococcus aureus wrażliwy na metycylinę (Oxacylinę) - oznacza to wrażliwośc na penicyliny przeciwgronkowcowe, cefalosporyny I,II i III generacji oraz penicyliny z inhibitorami. Lekiem z wyboru jest kloksacylina (Syntarpen)
Posiew z górnych dróg oddechowych	Dodatni	2	Identyfikacja ( Org1 ) - Streptococcus pneumoniae_x000D_ liczność kolonii - liczne_x000D_ Identyfikacja ( Org2 ) - Candida albicans_x000D_ liczność kolonii - dość liczne
Posiew z górnych dróg oddechowych	Dodatni	Staphylococcus aureus	Identyfikacja ( Org1 ) - Staphylococcus aureus_x000D_ Liczność kolonii - dość liczne_x000D_
Posiew z górnych dróg oddechowych	Dodatni	2	Wyhodowano florę fizjologiczną: Streptococcus viridans, Neisseria sp._x000D_ Identyfikacja ( Org1 ) - Streptococcus pyogenes ( Strep. Group A )_x000D_ liczność kolonii - nieliczne_x000D_ Identyfikacja ( Org2 ) - Candida albicans_x000D_ Liczność kolonii - dość liczne
Posiew moczu	Dodatni	Escherichia coli	Identyfikacja ( Org1 ) - Escherichia coli_x000D_ liczność kolonii - 10/6 CFU/ml
Posiew z górnych dróg oddechowych	Dodatni	Staphylococcus aureus	Identyfikacja ( Org1 ) - Staphylocossua aureus_x000D_ liczność kolonii - liczne_x000D_ Komentarz - kolonizacja
Posiew z górnych dróg oddechowych	Dodatni	2	Identyfikacja ( Org 1 ) - Staphylococcus haemolyticus_x000D_ licznosc kolonii - dość liczne_x000D_ Identyfikacja ( Org 2 ) - Streptococcus pneumoniae_x000D_ licznośc kolonii - dość liczne
Posiew z górnych dróg oddechowych	Dodatni	Staphylococcus aureus	Identyfikacja ( Org1 ) - Staphylococcus aureus_x000D_ liczność koloni - pojedyncze_x000D_ Komentarz - Staphylococcus aureus warązliwy na metycylinę ( Oxacylinę )- oznacza to wrażliwość na penicyliny przeciwgronkowcowe, cefalosporyny I,II,III generacji oraz penicyliny z inhibitorami. Lekiem z wyboru jest kloksacylina ( Syntarpen )._x000D_
Posiew z górnych dróg oddechowych	Dodatni	Streptococcus pyogenes	Identyfikacja ( Org1 ) - Streptococcus pyogenes ( Strep.Group A)_x000D_ Liczność kolonii - poj._x000D_ Komentarz - wyhodowano florę fizjologiczną Streptococcus viridsns, Neisseria sp.
Posiew z górnych dróg oddechowych	Dodatni	Candida albicans	Identyfikacja ( Org1 ) - Candida albicans_x000D_ Liczność kolonii - pojedyncze
Posiew moczu	Dodatni	Escherichia coli	escherichia coli Komentarz bakteriuria >10/6
Posiew moczu	Dodatni	Escherichia coli	Escherichia coli komentarz : bakteriuria
Posiew inny	Dodatni	Staphylococcus epidermidis	Wymaz z ropnia: Staphylococcus epidermidis_x000D_ licznośc kolonii: dośc liczne
Posiew z górnych dróg oddechowych	Dodatni	Streptococcus group C	Identyfikacja ( Org1 ) - Streptococcus group C_x000D_ liczność kolonii - liczne_x000D_ ANTYBIOGRAM_x000D_ Penicylina - S_x000D_ Erytromycyna - R_x000D_ Kotrimoksazol - R_x000D_ Kindamycyna - S_x000D_ Moxifloksacyna - S_x000D_ Tetracyklina/Doksycyklina - R_x000D_
Posiew w kierunku grzybów	Dodatni	Aspergillus spp.	Materiał - wyskropiny spod paznokci_x000D_ Wynik - wyhodowano Aspergillis sp._x000D_ Preparat bezpośredni:_x000D_ Stwierdza się obecnosć elementów morfotycznych grzybów_x000D_
Posiew z dolnych dróg oddechowych	Dodatni	2	Idwntyfikacja ( Org1 ) - Streptococcus pneumoniae_x000D_ liczność kolonii - liczne_x000D_ Identyfikacja ( Org2 ) - Candida albicans_x000D_ liczność kolonii - dość liczne
Posiew z dróg moczowo-płciowych - tlenowo	Dodatni	Staphylococcus epidermidis	Identyfikacja ( Org1 ) - Staphylococcus epidermidis_x000D_ liczność kolonii - dość liczne
Posiew wymazu z oka	Dodatni	Staphylococcus epidermidis	Identyfikacja ( Org1 ) - Staphylococcus epidermidis_x000D_ liczność kolonii - pojedyncze
Posiew z górnych dróg oddechowych	Dodatni	Streptococcus group F	Komentarz - wyhodowano florę fizjologiczną Streptococcus viridans, Neisseria sp w kierunku Streptococcus pyogenes posiew ujemny_x000D_ Identyfikacja ( Org1 ) - Streptococcus group F_x000D_ licznośc kolonii = pojedyncze
Posiew z górnych dróg oddechowych	Dodatni	Streptococcus group F	Identyfikacja ( Org 1 ) _ Streptococcus group F_x000D_ Licznośc kolonii - pojedyncze
Posiew z górnych dróg oddechowych	Dodatni	Staphylococcus aureus	Staphylocccus aureus_x000D_ liczne_x000D_ Staphylocccus aureus wrażliwy na metacylinę (Oxacylinę)- oznacza to wrażliwość na penicyliny przeciwgronkowcowe, cefalosporyny I, II, III generacji orza penicyliny z inhibitorami._x000D_ Lekiem z wyboru jest kloksacylina (Syntarpen)
Posiew materiałów z rany	Dodatni	Staphylococcus koagulazoujemny	Wymaz z owrzodzenia - Staphylococcus koagulazo ujemny_x000D_ licznośc kolonii dośc liczne_x000D_ komentarz - szczep oporny na metycyline - in vivo oporny na wszystkie antybiotyki beta-laktamowe tj. penicyliny, lenicyliny skojarzone z inhibitorami beta - laktamaz , cefalosporyny i karbapenemy
Posiew z górnych dróg oddechowych	Dodatni	Staphylococcus aureus	Identyfikacja ( Org1 ) - Staphylococcus aureus_x000D_ Liczność kolonii - liczne
Posiew moczu	Dodatni	Escherichia coli	Identyfikacja ( Org 1 ) - Escherichia coli_x000D_ Bakteriuria 10/4 CFU
Posiew z górnych dróg oddechowych	Dodatni	Streptococcus pyogenes	Komentarz - wyhodowano florę fizjologiczną Streptococcus viridnas, Neisseria sp._x000D_ Identyfikacja ( Org 1) - streptococcus pyogenes ( Strep. Group A )_x000D_ liczność kolonii - pojedyncze
Posiew w kierunku grzybów	Dodatni	Candida albicans	Identyfikacja ( Org1 ) - Candida albicans_x000D_ Liczność kolonii - nieliczne
Posiew w kierunku grzybów	Dodatni	Candida albicans	Identyfikacaj ( Org1 ) - Candida albicans_x000D_ Liczność kolonii - liczne
Posiew z górnych dróg oddechowych	Dodatni	Candida albicans	Wyhodowano florę fizjologiczną: Streptococcus viridans, Neisseria sp.,W kierunku Streptococcus pyogenes posiew ujemny.,_x000D_ Identyfikacja ( Org1 ) - Candida albicans_x000D_ liczność kolonii - poj.
Posiew z górnych dróg oddechowych	Dodatni	Streptococcus pneumoniae	Streptococcus pneumoniae_x000D_ Liczność kolonii - liczne
Posiew z górnych dróg oddechowych	Dodatni	Escherichia coli	Wyhodowano florę fizjologiczną Streptococcus viridsns, Neisseria sp._x000D_ Identyfikacja ( Org 1 ) - Escherichia coli_x000D_ licznośc kolonii liczne
Posiew z górnych dróg oddechowych	Dodatni	Haemophilus parainfluenzae	Wyhodowano florę fizjologiczną - streptococcus viridans, neisseria sp, W kierunku grzybów chorobotwórczych - posiew ujemny_x000D_ Identyfikacja ( Org 1 ) heamophilus parainfluenzae_x000D_ licznośc kolonii - dość liczne
Posiew ze zmian skórnych	Dodatni	2	Identyfikacja ( Org1)- Klebsiella pneumoniae_x000D_ liczność kolonii - dość liczne_x000D_ Identyfikacja ( Org2 ) - Staphylococcus epidermidis_x000D_ liczność kolonii- liczne_x000D_ komentarz - szczep wrażliwy na metycylinę - oznacza to wrażliwość na penicyliny przeciwgronkowcowe ( Kloksacylina), penicyliny z inhibitorami i cefalosporyny. Flora fizjologiczna skóry.
Posiew z górnych dróg oddechowych	Dodatni	Staphylococcus aureus	Komentarz - W kierunku Streptococcus pyogenes posiew ujemny.,Wyhodowano florę fizjologiczną: Streptococcus viridans, Neisseria sp._x000D_ Identyfikacja ( Org1 ) - Staphylococcus aureus_x000D_ Liczność kolonii - dość liczne_x000D_ szczep wrażliwy na metycylinę - oznacza to wrażliwość na penicyliny przeciwgronkowcowe (Kloksacylina) penicyliny z inhibitorami i cefalosporyny.
Posiew wymazu z oka	Dodatni	Staphylococcus epidermidis	Identyfikacja ( Org1 ) - Staphylococcus epidermidis_x000D_ Liczność kolonii - pojedyncze_x000D_ komentarz - flora fizjologiczna skóry
Posiew z górnych dróg oddechowych	Dodatni	Streptococcus pyogenes	Identyfikacja ( Org1 ) - Streptococcus pyogenes ( Strep. Group A )
Posiew z górnych dróg oddechowych	Dodatni	Streptococcus pyogenes	Identyfikacja ( Org1 ) - Streptococcus pyogenes ( Strep. Group A )_x000D_ liczność kolonii - nieliczne
Posiew z górnych dróg oddechowych	Dodatni	Staphylococcus aureus	Komentarz - w kierunku Streptococcus pyogenes posiew ujemny_x000D_ Identyfikacja ( Org1 ) - Staphylococcus aureus_x000D_ liczność kolonii - dość liczne_x000D_ Komentarz - szczep oporny na metycylinę - in vivo oporny na wszystkie antybiotyki beta-laktamowe tj. penicyliny, penicyliny skojarzone z inhibitorami beta-laktamaz, cefalosporyny i karbapenemy, kolonizacja
Posiew z górnych dróg oddechowych	Dodatni	Staphylococcus aureus	Identyfikacja ( Org1 ) - Staphylococcus aureus_x000D_ liczność kolonii - liczne_x000D_ Komentarz - szczep oporny na metycylinę - in vivo oporny na wszystkie antybiotyki beta-laktamowe tj. penicyliny, penicyliny skojarzone z inhibitorami beta-laktamaz, cefalosporyny i karbapenemy, kolonizacja
Posiew z górnych dróg oddechowych	Dodatni	2	Identyfikacja ( Org1 ) - Streptococcus pyogenes ( Strep. Group A )_x000D_ Warunki hodowli - liczne_x000D_ Identyfikacja ( Org2 ) - Candida albicans_x000D_ Liczność kolonii - pojedyncze
Posiew plwociny na BK	Dodatni	Prątki kwasooporne	Pojedyncze prądki w preparacie.
Posiew z górnych dróg oddechowych	Dodatni	Staphylococcus aureus	Staphylococcus aureus. metycylinowrazliwy. wrazliwy na gentamycyna, kotrimoksazol, erytromycyna, klindamycyna, doksycyklina, cefotaksym, oxacyllinum
Posiew z górnych dróg oddechowych	Dodatni	Streptococcus pyogenes	Identyfikacja ( Org1 ) - Streptococcus pyogenes ( Strep. Group A)_x000D_ Liczność kolonii - dość liczne
Posiew z górnych dróg oddechowych	Dodatni	Streptococcus pyogenes	Identyfikacja ( Org1 ) - Streptococcus pyogenes ( Strep. Group A0_x000D_ Liczność kolonii - dość liczne
Posiew z górnych dróg oddechowych	Dodatni	Streptococcus viridans	Identyfikacja ( Org1 ) - Streptococcus viridans_x000D_ liczność kolonii - liczne_x000D_ Komentarz - w kierunku Streptococcus pyogenes posiew ujemny.
Posiew z górnych dróg oddechowych	Dodatni	Klebsiella pneumoniae	Identyfikacja ( Org1 ) - Klebsiella oxytoca_x000D_ liczność kolonii - liczne_x000D_ komentarz 0 kolonizacja_x000D_ Identyfikacja ( Org2 ) - Streptococcus viridans_x000D_ liczność kolonii - dośc liczne_x000D_ komentarz - w kierunku Streptococcus pyogenes posiew ujemny
Posiew z dróg moczowo-płciowych - tlenowo	Dodatni	2	Komentarz - W kierunku Streptococcus agalactie posiew ujemny._x000D_ Identyfikacja ( Org1 ) - Escherichia coli_x000D_ liczność kolonii - liczne_x000D_ Identyfikacja ( Org2 ) - Candida albicans_x000D_ liczność kolonii - liczne
Posiew moczu	Dodatni	Morganella morganii	Identyfikacja ( Org 1 ) - Morganella morganii_x000D_ Bakteriuria - 10/4 CFU
Posiew z górnych dróg oddechowych	Dodatni	Staphylococcus aureus	Identyfikacja Staphylococcus aureus_x000D_ Liczność kolonii Liczne_x000D_ Komentarz: Staphylococcus aureus wrażliwy na metycylinę (Oxacylinę)- oznacz to wrażliwość na penicyliny przeciwgronkowcowe, cafalosporyny I, II, III generacji oraz penicyliny z inhibitorem. Lekiem z wyboru jest kloksacylina (Syntarpen)
Posiew ze zmian skórnych	Dodatni	Staphylococcus epidermidis	Identyfikacja ( Org1 ) - Staphylococcus epidermidis, flora fizjologiczna skóry_x000D_ Liczność kolonii - liczne_x000D_ Komantarz - szczep wrażliwy na metycylinę - oznacza to wrażliwość na penicyliny przeciwgronkowcowe ( Kloksacylina), penicyliny z onhibitorami i cefalosporyny.
Posiew z górnych dróg oddechowych	Dodatni	Streptococcus pyogenes	Wyhodowano florę fizjologiczną Streptococcus viridans, Neisseria sp._x000D_ Identyfikacja ( Org1 ) - Streptococcus pyogenes ( Strep. Group A )_x000D_ Liczność kolonii - pojedyncze
Posiew moczu	Dodatni	Escherichia coli	Identyfikacja ( Org1) - Escherichia cili_x000D_ Bakteriuria - 10/6 CFU/ml
Posiew z górnych dróg oddechowych	Dodatni	2	Identyfikacja ( Org1 ) - Streptococcus group C_x000D_ liczność kolonii - dość liczne_x000D_ Identyfikacja ( Org2 ) - Candida albicans_x000D_ liczność kolonii - nieliczne
Posiew inny	Dodatni	Candida crusei	wYMAZ Z JAMY USTNEJ - POSIEW W KIERUNKU GRZYBÓW _x000D_ Identyfikacja ( Org1 ) - Candida krusel_x000D_ Liczność kolonii - dość liczne
Posiew w kierunku grzybów	Dodatni	Candida albicans	Identyfikacja (Org1) - Candida albicans_x000D_ liczność kolonii - pojedyńcze
Posiew materiałów z rany	Dodatni	Klebsiella pneumoniae	Identyfikacja ( Org 1 ) - Klebsiella pneumoniae_x000D_ liczność kolonii - nieliczne
Posiew z górnych dróg oddechowych	Dodatni	Candida albicans	Wyhodowano florę fizjologiczną: Streptococcus viridans, Neisseria sp. W kierunku Streptococcus pyogenes posiew ujemny._x000D_ Identyfikacja : Candida albicans_x000D_ Liczność koloni: Dość liczne
Posiew z górnych dróg oddechowych	Dodatni	Streptococcus pyogenes	Identyfikacja ( Org1 ) - Streptocossus pyogenes ( strep. Grouop A )_x000D_ Liczność kolonii - dość liczne
Posiew z górnych dróg oddechowych	Dodatni	Streptococcus group C	Identyfikacja ( Org 1) - Streptococcus group C_x000D_ liczność kolonii - liczne
Posiew z górnych dróg oddechowych	Dodatni	Streptococcus group C	Identyfikacja ( Org1 ) - Streptococcus group C_x000D_ liczność kolonii - liczne_x000D_ Identyfikacja ( Org2 ) - Streptococcus viridans_x000D_ liczność kolonii - liczne_x000D_ Identyfikacja ( Org3 ) - Neisseria species_x000D_ liczność kolonii - liczne
Posiew z górnych dróg oddechowych	Dodatni	Streptococcus group C	Identyfikacja ( Org1 ) - Streptococcus group C_x000D_ liczność kolonii - liczne_x000D_ Identyfikacja ( Org2 ) - Staphylococcus epidermidis_x000D_ liczność kolonii - liczne
Posiew z dolnych dróg oddechowych	Dodatni	Klebsiella pneumoniae	Identyfikacja (Org1) - Klebsiella pneuminiae_x000D_ liczność kolonii - poj.
Posiew z górnych dróg oddechowych	Dodatni	Staphylococcus aureus	Wyhodowano florę fizjologiczną Streptococcus viridans, Neisseria sp, W kierunku Streptococcus pyogenes posiew ujemny. Hodowla w kierunku Streptococcus pneumoniae i Haemophilus inflenzae - ujemna_x000D_ Identyfikacja ( Org1 ) - Staphylococcus aureus_x000D_ Liczność kolonii dość liczne_x000D_ Komentarz - Staphylococcus aureus wrażliwy na metycylinę ( Oxacylinę) - oznacza to wrażliwośc na penicyliny…
Posiew moczu	Dodatni	Escherichia coli	Identyfikacja ( Org1 ) _ Escherichia coli_x000D_ Bakteriuria - 10/5 CFU/ml
Posiew z górnych dróg oddechowych	Dodatni	Neisseria meningitidis	Badanie w kierunku Neisseria meningitidis - dodatnie_x000D_ Identyfikacja ( Org 1 ) - Neisseria meningitidis_x000D_ Licznosć kolonii - pojedyncze
Posiew ogólny kału	Dodatni	Escherichia coli	Identyfikacja ( Org 1 ) - escherichia coli_x000D_ liczność kolonii - liczne_x000D_ Identyfikacja ( Org 2 ) - Staphylococcus epidermidis_x000D_ licznosć kolonii - liczne
Posiew z górnych dróg oddechowych	Dodatni	Staphylococcus aureus	Identyfikacja ( Org1 ) - Staphylococcus aureus_x000D_ Liczność kolonii - liczne_x000D_ Komentarz - Staphylococcus aureus wrażliwy na metycylinę ( Oxacylinę)- oznacza to wrażliwość na penicyliny przeciwgronkowcowe, cefalosporyny I,II i III generacji oraz penicyliny z inhibitorami. Lekiem z wyboru jest kloksacylina ( Syntarpen ).
Posiew moczu	Dodatni	Streptococcus spp	Wyhodowano Streptococus pspecies - wrażliwy na: Ampicillina, amoksiclav/kw. klavulanowy, cefuroksym,doksycyklina,; _x000D_ _x000D_ oporny na : norfloksacyna, kotrimoksazol, fosfomycyna, nitrofurantoina.
Posiew plwociny na BK	Dodatni	Streptococcus oralis	Wymaz z gardła-Staphylococcus aUREUS s.pyogenes hodow. Streptococcus oralis
Posiew z górnych dróg oddechowych	Dodatni	Staphylococcus aureus	Identyfikacja ( Org, 1 ): Staphylococcus aurus_x000D_ liczność kolonii: dość liczne_x000D_ Lekowrażliwość:_x000D_ kloksacylina S_x000D_ amoksycylina/kwas klawulanowy S_x000D_ cefalotyna / cefalosporyny S_x000D_ cefuroksym S_x000D_ gentamycyna S_x000D_ ciprofloksacyna S_x000D_ erytromycyna S_x000D_ klindamycyna S_x000D_ R-oporny, S-wrażliwy, I-średniowrażliwy
Posiew moczu	Dodatni	Pseudomonas aeruginosa	Identyfikacja (Org1 ) - Pseudomonas aeruginosa_x000D_ Bakteriuria 10/5 CFU/ml
Posiew materiałów z rany	Dodatni	Staphylococcus aureus	Identyfikacja ( Org1 ) - Staphylococcus aureus_x000D_ Liczność kolonii - 10/6 CFU/gram tkanki
Posiew z górnych dróg oddechowych	Dodatni	2	Identyfikacja ( Org1 ) - Candida kefyr_x000D_ liczność kolonii - liczne_x000D_ Identyfikacja ( Org2 ) - Staphylococcus epidermidis_x000D_ liczność kolonii - liczne_x000D_ komentarz - wskazane powtórzenie badanai
Posiew z górnych dróg oddechowych	Dodatni	Staphylococcus aureus	Komentarz - W kierunku Streptococcus pyogenes posiew ujemny_x000D_ Identyfikacja ( Org1 ) - Staphylococcus aureus_x000D_ Liczność kolonii - Liczne
Posiew z górnych dróg oddechowych	Dodatni	Streptococcus pyogenes	Streptococcus pyogenes Komentarz: nieliczne kolonie
Posiew z górnych dróg oddechowych	Dodatni	Streptococcus group C	Identyfikacja ( Org1 ) - Streptococcus z gr. C_x000D_ liczność kolonii - liczne
Posiew moczu	Dodatni	Enterobacter cloace	Identyfikacja ( Org1 ) - Enterobacter cloacae_x000D_ Liczność kolonii - 10/3 CFU/ml
Posiew z górnych dróg oddechowych	Dodatni	Streptococcus pyogenes	Identyfikacja ( Org 1 ) Streptococcus pyogenes ( Strep. Group A )_x000D_ Liczność kolonii L dość liczne_x000D_ Komentarz: wyhodowano florę fizjologiczną Streptococcus Viridans, Neisseria sp.
Posiew moczu	Dodatni	Escherichia coli	Escherichia coli Bakteriuria-10/6 CFU/ml
Posiew moczu	Dodatni	Enterococcus faecalis	Enterococcus faecalis
Posiew moczu	Dodatni	Escherichia coli	Escherichia coli
Posiew z górnych dróg oddechowych	Dodatni	Staphylococcus aureus	Komentarz - flora fizjologiczna noso-gardzieli, w kierunku Streptococcus pyogenes posiew ujemny_x000D_ Identyfikacja ( Org 1) staphylococcus aureus_x000D_ licznośc kolonii - pojedyncze ( kolonizacja )_x000D_ Komentarz - Staphylococcus aureus wrażliwy na metycylinę ( Ocacylinę ) - oznacza to wrażliwość na penicyliny przeciwgronkowcowe, cefalosporyny I,II,III generacji oraz penicyliny z inhibitoram…
Posiew z górnych dróg oddechowych	Dodatni	Staphylococcus aureus	Staphylococcus aureus
Posiew z górnych dróg oddechowych	Dodatni	Staphylococcus aureus	Identyfikacja ( Org, 1) Staphylococcus aureus_x000D_ liczność kolonii - liczne
Posiew z górnych dróg oddechowych	Dodatni	Staphylococcus aureus	Identyfikacja (Org 1 ) Staphylococcus aureus_x000D_ Licznośc kolonii - liczne
Posiew wymazu z oka	Dodatni	Staphylococcus epidermidis	Identyfiikacja ( Org1 ) - Staphylococcus epidermidis_x000D_ liczność kolonii - pojedyncze
Posiew w kierunku zakażenia - M. Kansasii	Dodatni	Prątki kwasooporne	materiał - szczep - Wynik dodatni (+)_x000D_ 3 x W posiewie na pożywkach L-J po 3 tyg. wyhodowano prątki Kwasooporne +
Posiew moczu	Dodatni	Escherichia coli	Escherichia coli
Posiew moczu	Dodatni	Enterococcus faecalis	enterococcus faecalis
Posiew materiałów z rany	Dodatni	Candida parapsilosis	Identyfikacja ( Org 1 ) - Candida parapsilosis_x000D_ liczność kolonii - pojedyncze
Posiew z górnych dróg oddechowych	Dodatni	Staphylococcus aureus	Identyfikacja ( Org1 ) - Staphylococcus aureus_x000D_ liczność kolonii - pojedyńcze
Posiew moczu	Dodatni	Escherichia coli	Escherichia coli
Posiew materiałów z rany	Dodatni	Proteus mirabilis	Identyfikacja ( Org1 ) Proteus mirabilis_x000D_ Licznośc kolonii - 10/4 CFU/gram tkanki
Posiew inny	Dodatni	Candida spp	Plwocina posiew ogólny - S.pyogenes hodow., Streptococcus oralis , Candida spp Komentarz: dość liczne
Posiew moczu	Dodatni	Streptococcus agalactiae	Streptococcus agalactiae Komentarz: Bakteriuria 10/4
Posiew moczu	Dodatni	Enterococcus faecalis	Idebtyfikacja ( Org 1 ) - Enterococcus faecalis_x000D_ Bakteriuria - 10/4 CFU
Posiew moczu	Dodatni	Acinetobacter baumanii	Identyfikacja (ORG. 1) Acinetobacter baunannii_x000D_ Bakteriuria: 10/5 CFU/ml_x000D_ LEKOWARŻLIWOŚĆ_x000D_ Ampicylina - I_x000D_ Amoksycylina-Kwas klawulanowy - I_x000D_ Cefuroksym - R_x000D_ Ceftazydyn - R_x000D_ Norfoksacyna - S_x000D_ Fosfomycyna - S_x000D_ Nitrofurantoina - R_x000D_ Cefadroksyl - R
Posiew z dróg moczowo-płciowych - tlenowo	Dodatni	Haemophilus spp	Identyfikacja ( Org1 ) - haemophilus species_x000D_ liczność kolonii - dość liczne
Posiew inny	Dodatni	Staphylococcus epidermidis	Wymaz ze zmiany skórnej - _x000D_ Identyfikacja ( Org 1 ) - Staphylococcus epidermidis_x000D_ licznosc kolonii - pojedyncze_x000D_ Komentarz - szczep wrażliwy na metycyline - oznacza to wrażliwośc na penicyliny przeciwgronkowcowe ( Kloksacylina ), penicyliny z inhibitorami i cefalosporyny
Posiew inny	Dodatni	Klebsiella pneumoniae	Identyfikacja (Org.1) - Klebsiella pneumoniae_x000D_ Liczność kolonii - Pojedyncze _x000D_ Komentarz - Wskazane powtórzenie badania
Posiew materiałów z rany	Dodatni	Enterobacter aerogenes	Identyfikacja ( Org1 ) - Enterobacter aerogenes_x000D_ liczność kolonii - dość liczne_x000D_ komentarz - kolonizacja
Posiew z górnych dróg oddechowych	Dodatni	2	Identyfikacja (Org1) - Streptococcus pyogenes (Strep.Group A)_x000D_ Liczność kolonii - dość liczne_x000D_ Identyfikacja (Org.2) - Staphylococcus aureus_x000D_ liczność kolonii - dość liczne
Posiew z górnych dróg oddechowych	Dodatni	Staphylococcus aureus	Identyfikacja (Org1) - Staphylococus aureus_x000D_ Liczność kolonii - pojedyncze_x000D_
Posiew z górnych dróg oddechowych	Dodatni	Streptococcus group C	komentarz - Wyhodowano florę fizjologiczną gardła,W kierunku Streptococcus pyogenes posiew ujemny._x000D_ Identyfikacja (Org1) - Streptococcus group C_x000D_ Liczność kolonii - dość liczne
Posiew materiałów z rany	Dodatni	2	Wymaz z ropnia _x000D_ Klebsiella oxytoca_x000D_ Staphylococcus aureus
Posiew materiałów z rany	Dodatni	Staphylococcus saprophyticus	Staphylococcus saprophyticus_x000D_ liczność kolonii - liczne_x000D_ Komentarz - szczep oporny na metycylinę -in vivo oporny na wszystkie antybiotyki beta-laktamowe tj. panicyliny, penicyliny skojarzone z inhibitorami beta-laktamaz, cefalosporyny i karbapenemy.
Posiew moczu	Dodatni	Enterococcus faecalis	Identyfikacja ( Org1 ) - Enterococcus faecalis
Posiew inny	Dodatni	Enterococcus faecalis	Wymaz z szyjki macicy: enterococcus faecalis, liczność kolonii - dość liczne
Posiew moczu	Dodatni	Escherichia coli	Escherichia coli, Bakteriuria: 10/5 CFU/ml
Posiew inny	Dodatni	Staphylococcus koagulazoujemny	Oko prawe: Posiew wymazu z oka _x000D_ Identyfikacja ( Org 1 ) - Staphyloccocus koagulazo ujemny_x000D_ licznośc kolonii - pojedyncze_x000D_ Lekowrażliwośc_x000D_ Gentamycyna - S_x000D_ Ciprofloksacyna - S_x000D_ Erytromycyna - S_x000D_ Kotrimoksazol - S_x000D_ Klindamycyna - S_x000D_ Tetracyklina / Doksycyklina - R_x000D_ R- oporny, S- wrażliwy, I- średniowrażliwy
Posiew inny	Dodatni	Staphylococcus koagulazoujemny	Okom lewe: Posiew wymazu z oka_x000D_ Identyfikacja ( Org 1 ) - Staphyloccocus koagulazo ujemny_x000D_ licznośc kolonii - pojedyncze_x000D_ Lekowrażliwośc_x000D_ Gentamycyna - S_x000D_ Ciprofloksacyna - S_x000D_ Erytromycyna - S_x000D_ Kotrimoksazol - S_x000D_ Klindamycyna - S_x000D_ Tetracyklina / Doksycyklina - R_x000D_ R- oporny, S- wrażliwy, I- średniowrażliwy
Posiew moczu	Dodatni	Klebsiella pneumoniae	Identyfikacja ( org1 ) Klebsiella pneumoniae_x000D_ Bakteriuria - 10/6 CFU/ml_x000D_ Komentarz - szczep wytwarza ESBL - beta lactamazy o rozszerzonym spectrum substratowym.
Posiew moczu	Dodatni	Klebsiella pneumoniae	Identyfikacja ( Org1 ) - Klebsiella pneumoniae_x000D_ Liczność kolonii - 10/6 CFU/ml_x000D_ Komentarz - Wskazane powtórzenie badania.
Posiew moczu	Dodatni	Enterobacter cloace	Identyfikacja ( Org1 ) - Enterobacter cloacae_x000D_ Bakteriuria - 10/6
Posiew moczu	Dodatni	Escherichia coli	Identyfikacja ( Escherichia coli )_x000D_ Bakteriuria - 10/6 CFU/ml_x000D_ Komentarz - szczep wytwarza ESBL
Posiew materiałów z rany	Dodatni	Staphylococcus aureus	Identyfikacja ( Org 1 ) - Staphylococcus aureus_x000D_ licznośc kolonii - liczne_x000D_ Komentarz - Staphylococcus aureus wrazliwy na metycyline ( Oxacyline ) oznacza to wrażliwość na penicyliny przeciwgronkowcowe, cefalosporyny I,II,III generacji oraz penicyliny z inhibitorami. lekiem z wyboru jest kloksacylina 9 Syntarpen ).
Posiew z górnych dróg oddechowych	Dodatni	Streptococcus pyogenes	Identyfikacja ( Org 1 ) Streptococcus pyogenes ( Strep. Group A )_x000D_ liczność kolonii - dość liczne
Posiew moczu	Dodatni	Klebsiella pneumoniae	Identyfikacja ( Org1 ) - Klebsiella pneumoniae_x000D_ liczność kolonii - 10/6 CFU/ml
Posiew moczu	Dodatni	Escherichia coli	Identyfikacja ( Org, 1 ) Escherichia coli_x000D_ Bakteriuria - 10/3 CFU/ml
Posiew moczu	Dodatni	Escherichia coli	Escherichia coli_x000D_ bakteriuria 10/6 CFU/ml
Posiew moczu	Dodatni	Escherichia coli	Identyfikacja (Org1 )- Escherichia coli_x000D_ Liczność kolonii - 10/3 CFU/ml
Posiew moczu	Dodatni	Escherichia coli	Identyfikacja ( Org1 ) - Escherichia coli_x000D_ Liczność kolonii - 10/3 CFU/ml
Posiew z dróg moczowo-płciowych - tlenowo	Dodatni	2	Identyfikacja ( Org1 ) Staphylococcus heamolyticus _x000D_ Identyfikacja ( Org 2 ) - Candida species_x000D_ liczność kolonii - liczne_x000D_ Identyfikacja ( Org3 ) - Lactobacillus species_x000D_ licznośc kolonii - liczne
Posiew inny	Dodatni	Staphylococcus koagulazoujemny	Wymaz z oka _x000D_ Identyfikacja ( Org 1 ) _ Staphylococcus koagulazo ujemny_x000D_ liczność kolonii - liczne
Posiew z górnych dróg oddechowych	Dodatni	Staphylococcus aureus	W kierunku Streptococcus pyogenes posiew ujemny.,Wyhodowano florę fizjologiczną: Streptococcus viridans, Neisseria sp._x000D_ Identyfikacha ( Org1 ) - Staphylococcus aureus_x000D_ Kolonizacja_x000D_ Liczność kolonii - Liczne_x000D_ Komentarz - szczep wrażliwy na metycylinę - oznacza to wrażliwość na penicyliny przeciwgronkowcowe ( Kloksacylina), penicyliny z onhibitorami i cefalosporyny._x000D_
Posiew z górnych dróg oddechowych	Dodatni	Staphylococcus aureus	Identyfikacja ( Org1 ) - Staphylococcus aureus_x000D_ kolonizacja_x000D_ Liczność kolonii - liczne_x000D_ Komentarz - szczep wrażliwy na metycylinę - oznacza to wrażliwość na penicyliny przeciwgronkowcowe ( Kloksacylina), penicyliny z onhibitorami i cefalosporyny._x000D_
Posiew z górnych dróg oddechowych	Dodatni	Streptococcus pyogenes	Wyhodowano florę fizjologiczną: Streptococcus viridan, Neisseria sp, _x000D_ Identyfikacja: Streptococcus pyogenes ( Strep. Group A ), licznośc kolonii: dość liczne, Klebsiella pneumoniae
Posiew z górnych dróg oddechowych	Dodatni	Klebsiella pneumoniae	Identyfikacja ( Org, 1 ) Klebsiella pneumoniae ssp pneumoniae_x000D_ licznośc kolonii - liczne.
Posiew z górnych dróg oddechowych	Dodatni	Streptococcus group C	Identyfikacja ( Org1 ) - Streptococcus group C_x000D_ Liczność kolonii - dość liczne
Posiew z górnych dróg oddechowych	Dodatni	Staphylococcus aureus	Komentarz - W kierunku Streptococcus pyogenes posiew ujemny.,Wyhodowano florę fizjologiczną gardła_x000D_ Identyfikacja (Org1) - Staphylococcus aureus_x000D_ liczność kolonii - poj.
Posiew moczu	Dodatni	Escherichia coli	Identyfikacja ( Org 1 ) - Escherichia coli_x000D_ Bakteriuria - 10/4 CFU
Posiew moczu	Dodatni	Klebsiella pneumoniae	Identyfikacja (Org1) - Klebsiella pneumoniae_x000D_ Bakteriuria - 10/6 CFU/ml_x000D_ Komentarz - szczep wytwarza ESBL: beta-laktamazy o roaszerzonym spectrum substratowym.
Posiew moczu	Dodatni	Escherichia coli	Escherichia coli
Posiew moczu	Dodatni	Staphylococcus epidermidis	Identyfikacja - Staphylococcus epidermidis_x000D_ Bakteriuria - 10/6 CFU/ml_x000D_ Komentarz - Wskazane powtórzenie badania_x000D_ _x000D_ Lekowrażliwość_x000D_ Ampicylina - s_x000D_ amoksycylina/kwas klawulanowy- s_x000D_ Cefalotyna/Cefalosporyny 1G - s_x000D_ Norfoksacyna - s_x000D_ Kotrimoksazol - s_x000D_ Doksycyklina - s_x000D_ Fosfomycyna - s_x000D_ Nitrofurantoina - s _x000D_
Posiew moczu	Dodatni	Escherichia coli	escherichia coli_x000D_
Posiew moczu	Dodatni	Escherichia coli	Identyfikacja ( Org, 1 ) - Escherichia coli_x000D_ bakteriuria - 10/5 CFU/ml
Posiew moczu	Dodatni	Escherichia coli	Identyfikacja ( Org 1 ) - Escherichia soli_x000D_ Bakteriuria 10/4 CFU
Posiew moczu	Dodatni	Klebsiella pneumoniae	Identyfikacja ( Org 1 ) Klebsiella pneumoniae
Posiew moczu	Dodatni	Escherichia coli	Escherichia coli 10/4 CFU_x000D_ _x000D_ Lekowrażliwość_x000D_ ampicylina - R_x000D_ Amoksycylina - S_x000D_ Cefalotyna/Cefalosporyny 1G - R_x000D_ Ceftazydym - S_x000D_ Norfoksacyna - S_x000D_ Kotrimoksazol - S_x000D_ Doksycyklina - R_x000D_ Fosfomycyna - S_x000D_ Nitrofurantoina - S
Posiew moczu	Dodatni	Escherichia coli	Identyfikacja ( org 1 ) - Escherichia coli_x000D_ Bakteriuria 10/5 CFU/ml
Posiew moczu	Dodatni	Klebsiella pneumoniae	Identyfikacja ( Org 1 ) - Klebsiella pneumoniae_x000D_ Bakteriuria 10/6 CFU/ml
Posiew moczu	Dodatni	Escherichia coli	Identyfikacja ( Org 1 ) - Escherichia coli_x000D_ Bakteriuria - 10/4 CFU
Posiew moczu	Dodatni	Escherichia coli	Identyfikacja ( Org 1) - Escherichia coli_x000D_ Bakteriuria 10/# CFU /ml
Posiew moczu	Dodatni	Escherichia coli	Identyfikacja ( Org1 ) = Escherichia coli_x000D_ Bakteriuria - 10/5 CFU/ml
Posiew moczu	Dodatni	Escherichia coli	Identyfikacja ( Org1 ) Escherichia coli
Posiew moczu	Dodatni	Klebsiella pneumoniae	Identyfikacja ( org 1 ) - Klebsiella pneumoniae_x000D_ Warunki hodowali - 10/5 CFU/ml
Posiew moczu	Dodatni	Klebsiella pneumoniae	Identyfikacja ( oRG 1 ) - klebsiella pneumoniae_x000D_ liczność kolonii - 10/5 CFU/ml
Posiew moczu	Dodatni	Escherichia coli	Hodowala ilościowa - 10/3 CFU/ml_x000D_ Identyfikacja ( Org 1 ) - Escherichia coli
Posiew moczu	Dodatni	Escherichia coli	Identyfikacja ( org1 ) - Escherichia coli_x000D_ Bakteriuria 10/5 CFU/ml
Posiew moczu	Dodatni	Escherichia coli	Identyfikacja ( Org1 ) - Escherichia coli_x000D_ Bakteriuria 10/3 CFU/ml
Posiew moczu	Dodatni	Escherichia coli	Identyfikacja ( Org 1) - Escherichia coli_x000D_ Bakteriuria - 10/3 CFU /ml
Posiew moczu	Dodatni	Escherichia coli	identyfikacja ( Org1 ) - Escherichia coli_x000D_ Bakteriuria - 10/4 CFU/ml
Posiew moczu	Dodatni	Escherichia coli	Identyfikacja ( Org1 ) - Escherichia coli_x000D_ Bakteriuria - 10/5 CFU/ml
Posiew moczu	Dodatni	Escherichia coli	Identyfikacja ( Escherichia coli_x000D_ Bekteriuria 10/4 CFU/ml
Posiew moczu	Dodatni	Escherichia coli	Identyfikacja ( Org1) - Escherichia coli_x000D_ Bakteriuria - 10/5 CFU/ml
Posiew moczu	Dodatni	Escherichia coli	Identyfikacja (Org1) - Escherichia coli_x000D_ Liczność kolonii - 10/5 CFU.ml
Posiew moczu	Dodatni	Escherichia coli	Identyfikacja ( Org1 ) - Escherichia coli_x000D_ Bakteriuria 10/4 CFU/ml
Posiew moczu	Dodatni	Klebsiella pneumoniae	Identyfikacja ( Org1 ) - Klebsiella pneumoniae_x000D_ Bakteriuria - 10/5 CFU/ml
Posiew moczu	Dodatni	Streptococcus spp	streptococcus species
Posiew materiałów z rany	Dodatni	Acinetobacter baumanii	Acinetobacter baumannii_x000D_ LEKOWARŻLIWOŚĆ_x000D_ Piperacylina S_x000D_ Cefotaksym S_x000D_ Ceflazydym S_x000D_ Gentamycyna S_x000D_ Ciprofloksacyna S_x000D_ Kotrimoksazol S
Posiew ze zmian skórnych	Dodatni	Staphylococcus aureus	Identyfikacja ( org1 ) - Staphylococcus aureus_x000D_ liczność kolonii- 10/4 CFU/gram tkanki_x000D_ Komentarz - szczep oporny na metycylinę 0 in vivo oporny na wszystkie antybiotyki beta-laktamowe tj. penicyliny, penicyliny skojarzone z inhibitorami beta-laktamaz, cefalosporyny i karbapenemy.
Posiew ze zmian skórnych	Dodatni	2	Identyfikacja ( Org1 ) - Enterococcus faecalis_x000D_ Liczność kolonii - nieliczne_x000D_ Identyfikacja ( Org2 ) - Staphylococcus saprophyticus_x000D_ liczność kolonii - nieliczne_x000D_ Komentarz - szczep wrażliwy na metycylinę - oznacza to wrażliwość na penicyliny przeciwgronkowcowe ( Kloksacylina), penicyliny z inhibitorami i cefalosporyny.
Posiew moczu	Dodatni	Enterococcus faecalis	Enterococcus faecalis
Posiew inny	Dodatni	3	Wymaz z szyjki macicy _x000D_ Identyfikacja ( org 1 ) - escherichia coli_x000D_ liczność kolonii - liczne_x000D_ Identyfikacja ( Org 2 ) - Enterococcus faecalis_x000D_ licznośc kolonii - liczne_x000D_ Identyfikacja ( Org 3 ) - Candida albicans_x000D_ liczność kolonii - dość liczne
Posiew z górnych dróg oddechowych	Dodatni	2	staphyloccocus epidermidis_x000D_ candida albicans
Posiew z górnych dróg oddechowych	Dodatni	Streptococcus group C	Identyfikacja ( Org1 ) - Streptococcus group C_x000D_ liczność kolonii - dość liczne_x000D_ Komentarz - wyhodowano florę fizjologiczną Streptococcus viridans, Neisserisa sp. W kierunku Streptococcus pyogenes posiew ujemny.
Posiew z górnych dróg oddechowych	Dodatni	Streptococcus group C	Identyfikacja ( Org1 ) - Streptococcus group C_x000D_ Liczność kolonii - dość liczne
Posiew z górnych dróg oddechowych	Dodatni	Proteus mirabilis	Identyfikacja ( Org 1 ) - Proteus mirabilis_x000D_ Liczność kolonii - nieliczne
Posiew plwociny na BK	Dodatni	Prątki kwasooporne	W preparacie bezpośrednim stwierdzono praki kwasooporne
Posiew plwociny na BK	Dodatni	Candida albicans	WYMAZ Z JAMY USTNEJ - CANDIDA ALBICANS
Posiew inny	Dodatni	Staphylococcus aureus	Wymaz z jamy ustnej - Staphylococcus aureus liczne
Posiew z górnych dróg oddechowych	Dodatni	Candida tropicalis	Wymaz z jamy ustnej: Candida tropicalis, licznośc kolonii: dość liczne
Posiew moczu	Dodatni	Escherichia coli	Escherichia coli
Posiew z górnych dróg oddechowych	Dodatni	Staphylococcus aureus	Identyfikacja ( Org 1 ) staphylococcus aureus_x000D_ licznośc kolonii - pojedyncze
Posiew z dolnych dróg oddechowych	Dodatni	Staphylococcus aureus	Identyfikacja ( Org , 1 ) Staphylococcus aureus_x000D_ liczność kolonii - pojedyncze_x000D_ komentarz szczep oporny na metycylinę - in vivo oporny na wszystkie antybiotyki beta - laktamowe tj penicyliny , penicyliny skojarzone z inhibitorami beta - laktamaz, cefalosporyny i karbapenemy_x000D_ Lekowrażliwość_x000D_ Amikacyna - S_x000D_ Ciprofloksacyna - S_x000D_ Erytromycyna - R_x000D_ Kotrimoksaz…
Posiew z dolnych dróg oddechowych	Dodatni	Staphylococcus aureus	Posiew z dolnych dróg oddechowych _x000D_ Identyfikacja ( Org 1 ) - Staphylococcus aureus_x000D_ liczność kolinii - liczne_x000D_ Komentarz - Staphylococcus aureus wrażliwy na metycylinę ( Oxacyline ) - oznacza to wrażliwośc na penicyliny przeciwgronkowcowe, cefalosporyny I,II i III generacji oraz penicyliny z inhibitorami . Lekiem z wyboru jest kloksacylina ( Syntarpen ).
Posiew z dolnych dróg oddechowych	Dodatni	Staphylococcus aureus	Identyfikacja ( Org 1 ) - Staphylococcus aureus_x000D_ liczność kolonii - dość liczne
Posiew plwociny na BK	Dodatni	Staphylococcus aureus	Staphylococcus aureus
Posiew z dolnych dróg oddechowych	Dodatni	Staphylococcus aureus	posiew z dolnych dróg oddechowych:_x000D_ wyhodowano florę fizjologiczną Streptocooccus viridans, Neisseria sp, w kierunku Streptococcus pyogenes posiew ujemny_x000D_ Identyfikacja ( Org 1 ) - Staphylococcus aureus, wrażliwy na metycylinę ( Oxacyline ) - oznacza to wrażliwośc na penicyliny przeciwgronkowcow, cefalosporyny I,II i III generacji oraz penicyliny z inhibitorami. Lekiem z wyboru jest k…
Posiew z górnych dróg oddechowych	Dodatni	2	Identyfikacja ( Org 1) - Staphylococcus aureus_x000D_ Liczność kolonii - liczne_x000D_ Identyfikacja ( Org 2 ( - Candida albicans_x000D_ Liczność kolonii - liczne
Posiew z górnych dróg oddechowych	Dodatni	Staphylococcus aureus	Wyhodowano florę fizjologiczną Streptococcus viridans, Neisseria sp, w kierunku Streptococcus pyogenes posiew ujemny._x000D_ Identyfikacja ( Org1 ) - Staphylococcus aureus_x000D_ Liczność kolonii - pojedyncze_x000D_ Komantarz - Staphylococcus aureus wrażloiwy na metycylinę ( Ocacylinę ) - oznacza to wrażliwość na penicyliny przeciwgronkowcowe , cefalosporyny I,II,III generacji oraz penicyliny z i…
Posiew z górnych dróg oddechowych	Dodatni	Staphylococcus aureus	W kierunku Streptococcus pyogenes posiew ujemny_x000D_ Identyfikacja ( Org1 ) - Staphylococcus aureus_x000D_ Liczność kolonii - liczne_x000D_ Komentarz - Staphylococcus naureus wrażliwy na metycylinę ( Oxacylionę ) - oznacza to wrażliwość na penicyliny przeciwgronkowcowe, cefalosporyny I,II,III generacji oraz penicyliny inhibitorami. Lekiem z wyboru jest kloksacylina ( Syntarpen )
Posiew z dolnych dróg oddechowych	Dodatni	Escherichia coli	Identyfikacja ( Org1 ) - Escherichia coli_x000D_ Liczność kolonii - liczne
Posiew moczu	Dodatni	Staphylococcus saprophyticus	Staphylococcus saprophyticus
Posiew z górnych dróg oddechowych	Dodatni	3	Identyfikacja (Org1 ) Serratia odorifera_x000D_ Liczność kolonii - liczne_x000D_ Identyfikacja (Org2 ) - Staphylococcus aureus_x000D_ liczność kolonii - dość liczne_x000D_ Komentarz - Staphylococcus aureus wrażliwy na metycylinę (Oxacylinę) - oznacza to wrażliwość na penicyliny przeciwgronkowcowe, cefalosporyny I,II,III generacji oraz penicyliny z inhibitorami. Lekiem z wyboru jest kloksacylina (…
Posiew moczu	Dodatni	Escherichia coli	Identyfikacja ( Org1 ) - Escherichia coli_x000D_ licznosć kolonii - 10/5 CFU/ml
Posiew moczu	Dodatni	Escherichia coli	Identyfikacja ( Org1 ) - Escherichia coli_x000D_ Bakteriuria - 10/6 VFU/ml
Posiew moczu	Dodatni	Enterococcus faecalis	Enterococcus faecalis Komentarz: Bakteriuria 10/5
Posiew z górnych dróg oddechowych	Dodatni	Staphylococcus aureus	Komentarz - flora fizjologiczna noso-gardzieli, w kierunku Streptococcus pyogenes posiew ujemny_x000D_ Identyfikacja ( Org 1 ) - Staphylococcus aureus_x000D_ licznosć kolonii - liczne_x000D_ Komentarz - Staphylococcus aureus wrażliwy na metycyline ( Oxacylinę ) - oznacza to wrażliwośc na penicyliny przeciwgronkowcowe, cefalosporyny I, II i III generacji oraz penicyliny z inhibitorami. Lekiem z wy…
Posiew z górnych dróg oddechowych	Dodatni	2	Wyhodowano florę fizjologiczną Streptococus viridans, Neisseria sp, w kierunku Streptococcus pyogenes posiew ujemny._x000D_ Identyfikacja ( Org 1 ) - Enterobecter species_x000D_ licznośc kolonii - dośc liczne_x000D_ Komentarz - szczep wykazuje naturalną opornosć na ampicylinę, amoksycyline, amoksycylinę/Kw. klawulanowy, cefalotynę, cefradynę, cefaklor, cefaleksynę, cefadrolsyl, oraz obniżona opor…
Posiew inny	Dodatni	Staphylococcus haemolyticus	Posiew r ropy - _x000D_ Identyfikacja - Staphylococcus haemolyticus_x000D_ licznośc kolonii - pojedyncze_x000D_ Komentarz - szczep wrażliwy na metycylinę - oznacza to wrażliwość na penicyliny przeciwgronkowcowe ( Kloksacylina ) penicyliny z inhibitorami i cefalosporyny.
Posiew inny	Dodatni	Escherichia coli	Identyfikacja ( Org 1 ) - Enterococcus species_x000D_ Liczność kolonii - dość liczne
Posiew ze zmian skórnych	Dodatni	2	Identyfikacja ( Org1) - Streptococcus pyogenes ( Strp.Group A)_x000D_ liczność kolonii - liczne_x000D_ Identyfikacja ( Org2 ) - Staphylococcus epidermidis)_x000D_ Liczność kolonii - liczne
Posiew z górnych dróg oddechowych	Dodatni	2	Wyhodowano florę fizjologiczną Streptococcus viridsns, Neisseria sp._x000D_ Identyfikacja ( Org 1 ) - Haemophilus influenzae_x000D_ Licznośc kolonii - liczne_x000D_ Identyfikacja ( Org 2 ) - Staphylococcus aureus_x000D_ Licznośc kolonii - nieliczne
Posiew moczu	Dodatni	Klebsiella pneumoniae	Identyfikacja ( Org 1) - Klebsiella pneumoniae_x000D_ Bakteriuria 10/6 CFU/ml
Posiew z dróg moczowo-płciowych - tlenowo	Dodatni	Enterobacter cloace	Identyfikacja ( Org1 ) - Enterobacter cloacae_x000D_ liczność kolonii - poj.
Posiew z górnych dróg oddechowych	Dodatni	Staphylococcus haemolyticus	Identyfikacja ( Org 1 ) staphylococcus haemolyticus_x000D_ liczność kolonii pojedyncze_x000D_ Lekowrażliwość:_x000D_ kloksacylina S_x000D_ amoksycylina / kwas klawulanowy S_x000D_ cefalotyna / cefalosporyny 1G S_x000D_ cefuroksym S_x000D_ gentamycyna S_x000D_ ciprofloksacyna R_x000D_ erytromycyna R_x000D_ kotrimoksazol S_x000D_ klindamycyna R_x000D_ tetracyklina / doksycyklina R_x000D_ R-oporny, …
Posiew z górnych dróg oddechowych	Dodatni	Candida albicans	W warunkach tlenowych patogennej flory bakteryjnej nie wyhodowano. Wyhodowano grzyby drożdżopodobne - Candida albicans ( dość liczne kolonie )._x000D_ Flora fizjologiczna jamy ustenj obecna._x000D_ Badanie nie było wykonane w kierunku nosicielstwa Neisseria meningitidis.
Posiew z górnych dróg oddechowych	Dodatni	Haemophilus influenzae	wyhodowano florę fizjologiczna Streptococcus viridans, neisseria sp, w kierunku Streptococcus pyogenes posiew ujemny_x000D_ Identyfikacja ( Org 1 ) Haemophilus influenzae_x000D_ licznośc kolonii - liczne_x000D_ Lekowrażliwość_x000D_ Ampicylina - S_x000D_ Amoksycylina / kwas klawulanowy - S_x000D_ Cefuroksym - S_x000D_ Ciprofloksacyna - S_x000D_ Kotrimoksazol - S_x000D_ Doksycyklina - S_x000D_ Kla…
Posiew z górnych dróg oddechowych	Dodatni	Haemophilus parainfluenzae	Identyfikacja ( Org 1 ) Haemophilis parainfluenzae_x000D_ liczność kolonii - dość liczne_x000D_ komentarz - wyhodowano florę fizjologiczną Streptococcus viridans, Neisseria sp, w kierunku Streptococcus pyogenes posiew ujemny
Posiew z górnych dróg oddechowych	Dodatni	Streptococcus pyogenes	Identyfikacja ( Org1 ) - Streptococcus pyogenes ( Strep. Group A )_x000D_ Liczność kolonii - liczne_x000D_ Komentarz - Wyhodowano florę fizjologiczną Streptococcus viridans, Neisseria sp.
Posiew z górnych dróg oddechowych	Dodatni	Streptococcus group C	Identyfikacja ( Org1 ) - Streptococcus group C_x000D_ Liczność kolonii - dość liczne
Posiew z górnych dróg oddechowych	Dodatni	2	Identyfikacja ( Org1 ) - Streptococcus pyogenes ( Strep. Group A)_x000D_ Liczność kolonii - dość liczne_x000D_ Identyfikacja ( Org2) - Staphylococcus aureus_x000D_ liczność kolonii - nieliczne_x000D_ Komentarz - Staphylococcus aureus wrażliwy na metycylinę ( Oxacykinę)- oznacza to wrażliwość na penicyliny przeciwgrinkowcowe, cefalosporyny I,II,III generacji oraz penicyliny z inhibitorami. Lekiem …
Posiew z górnych dróg oddechowych	Dodatni	2	Identyfikacja ( Org1 )- Streptococcus z gr C_x000D_ Liczność kolonii - liczne_x000D_ Identyfikacja ( Org2 ) - Staphylococcus aureus_x000D_ komentarz - szczep wrażliwy na metycylinę - oznacza to wrażliwość na penicyliny przeciwgronkowcowe ( Kloksacylina), penicyliny z inhibitorami i cefalosporyny._x000D_
Posiew z górnych dróg oddechowych	Dodatni	Streptococcus pyogenes	Identyfikacja ( Org1 ) - Streptococcus pyogenes ( Strep. Group A )_x000D_ Komentarz - Wyhodowano florę fizjologiczną Streptococcus viridans, Neisseria sp.
Posiew z górnych dróg oddechowych	Dodatni	Candida albicans	komentatzr -Wyhodowano florę fizjologiczną gardła_x000D_ Idetyfikacja (Org1 ) - Candida albicans_x000D_ liczność kolonii - poj.
Posiew w kierunku grzybów	Dodatni	Candida glabrata	Identyfikacja ( Org1 ) - Candida glabrata_x000D_ Liczność kolonii - dość liczne
Posiew inny	Dodatni	Candida albicans	Posiew w kierunku grzybów - naloty z przełyku -_x000D_ Identyfikacja ( Org 1) - Candida albicans_x000D_ liczność kolonii - liczne
Posiew z górnych dróg oddechowych	Dodatni	Haemophilus parainfluenzae	wyhodowano florę fizjologiczną Streptococcus viridans, Neisseria sp, w kierunku Streptococcus pyogenes posiew ujemny_x000D_ Identyfikacja ( Org 1 ) - Haemophilus parainfluenzae_x000D_ licznośc kolonii - dośc liczne
Posiew w kierunku grzybów	Dodatni	Candida albicans	Identyfikacja ( Org1 ) - Candida albicans_x000D_ Liczność kolonii - dość liczne
Posiew moczu	Dodatni	Staphylococcus spp	Staphylococcus species_x000D_ bakteriuria 10/4 CFU_x000D_ komentarz - wskazane powtórzenie badania
Posiew plwociny na BK	Ujemny		Po 10 tyg. Inkubacji prątków kwasoopornych nie wyhodowano
Posiew moczu	Dodatni	Enterococcus faecalis	Enterococcus faecalis
Posiew materiałów z rany	Dodatni	Staphylococcus aureus	Identyfikacja ( Org1 ) - Staphylococcus aureus_x000D_ Liczność kolonii - 10/6 CFU/gram tkanki_x000D_ Komentarz - szczep wykazuje opornośc typu MLSb - nie powinno się stosować makrolidów, linkozamoidów i streptogramin z grupy B.
Posiew ze zmian skórnych	Dodatni	Staphylococcus aureus	Identyfikacja ( Org1 ) - Staphylococcus aureus_x000D_ liczność kolonii - liczne_x000D_ Komentarz - Staphylococcus aureus wrażliwy na metycylinę ( Oxacylinę ) - oznacza to wrażliwość na penicyliny przeciwgronkowcowe, cefalozporyny I,II, i III generacji oraz penicyliny z inhibitorami. Lekiem z wyboru jest kloksacylina ( Syntarpen).
Posiew z górnych dróg oddechowych	Dodatni	Streptococcus pyogenes	Identyfikacja - Streptococcus pyogenes _x000D_ licznosć kolonii - dośc liczne_x000D_ komentarz - wyhodowano florę fizjoplogiczna Streptococcus viridans, neisseria sp_x000D_
Posiew z dolnych dróg oddechowych	Dodatni	Candida albicans	Identyfikacja ( mOrg1 ) - Candida albicans_x000D_ liczność kolonii - liczne
Posiew z dolnych dróg oddechowych	Dodatni	Haemophilus influenzae	Identyfikacja ( Org1 ) - Haemophilus influenzae_x000D_ Liczność kolonii - dość liczne
Posiew moczu	Dodatni	Escherichia coli	Escherichia coli
Posiew moczu	Dodatni	Escherichia coli	Escherichia coli
Posiew w kierunku grzybów	Dodatni	Candida albicans	Identyfikacja ( Org1 ) - Candida albicans_x000D_ Liczność kolonii - liczne
Posiew z górnych dróg oddechowych	Dodatni	Haemophilus parainfluezae	Wymaz z migdałka _x000D_ Identyfikacja ( Org 1 ) - Haemophilus parainfluenzae_x000D_ liczność kolonii - liczne_x000D_ Lekowrażliwośc_x000D_ Ampicylina - S_x000D_ Amoksycylina / kwas klawulanowy - S_x000D_ Cefuroksym - S_x000D_ Kotrimoksazol - S_x000D_ Klarytromycyna - S
Posiew w kierunku grzybów	Dodatni	Candida albicans	Identyfikacja ( Org1) - Candida albicans_x000D_ Liczność kolonii - pojedyncze
Posiew z górnych dróg oddechowych	Dodatni	Klebsiella pneumoniae	Wyhodowano florę fizjologiczną Streptococcus viridans, Neisseria sp._x000D_ Identyfikacja ( Org 1 ) klebsiella pneumoniae_x000D_ liczność kolonii - nieliczne
Posiew moczu	Dodatni	Staphylococcus epidermidis	Identyfikacja ( Org 1 ) - Staphylococcus epidermidis_x000D_ Bakteriuria - 10/6 CFU/ml
Posiew materiałów z rany	Dodatni	Pseudomonas aeruginosa	Komentarz - wskazane powtórzenie badania_x000D_ Identyfikacja ( Org1 ) - Pseudomonas aeruginosa_x000D_ liczność kolonii - liczne_x000D_
Posiew moczu	Dodatni	Escherichia coli	Identyfikacja (Org1) - Escherichia coli_x000D_ Bakteriuria - >10/6 CFU/ml
Posiew materiałów z rany	Dodatni	Staphylococcus aureus	Posiew ropy _x000D_ Identyfikacja ( Org 1 ) Staphylococcus aureus_x000D_ liczność kolonii - dość liczne_x000D_ komentarz - Staphylococcus aureus wrażliwy na metycylinę ( Oxacylinę ) oznacza to wrażliwość na penicyliny przeciwgronkowcowe cefalosporyny I,II,III generacji oraz penicyliny z inhibitorem Lekiem z wyboru jest kloksacylina 9 Syntarpen )
Posiew ze zmian skórnych	Dodatni	Staphylococcus aureus	Identyfikacja ( Org1 ) - Staphylococcus aureus_x000D_ liczność kolonii - liczne_x000D_ Komentarz - Staphylococcus aureus wrażliwy na metycylinę ( Oxacylinę )- oznacza to wrażliwość na penicyliny przeciwgronkowcowe, cefalosporyny I,II i III generacji, oraz penicyliny z inhibitorami. Lekiem z wyboru jest kloksacylina ( Syntarpen ).
Posiew ogólny kału	Dodatni	3	Wymaz z okolicy odbytu - _x000D_ Identyfikacja ( Org1 ) - Enterobacter species_x000D_ licznosć kolonii - poj._x000D_ Identyfikacja ( Org 2 ) - Candida species_x000D_ licznosć kolonii - poj._x000D_ Identyfikacja ( Org 3 ) - Staphylococcus epidermidis_x000D_ liczność kolonii - dość liczne
Posiew materiałów z rany	Dodatni	2	Identyfikacja ( Org1 ) - Streptococcus anginosus_x000D_ liczność kolonii - dość liczne_x000D_ Identyfikacja ( Org2 ) - Staphylococcus epidermidis_x000D_ liczność kolonii - dość liczne_x000D_ komentarz - flora fizjologiczna skóry
Posiew ze zmian skórnych	Dodatni	Streptococcus group G	Identyfikacja ( Org1 ) - Streptococcus group G_x000D_ liczność kolonii - dość liczne
Posiew moczu	Dodatni	Escherichia coli	Escherichia coli_x000D_ bakteriuria 10/6 CFU/ml
Posiew z górnych dróg oddechowych	Dodatni	Klebsiella pneumoniae	Wymaz z migdałka_x000D_ Identyfikacja ( Org 1 ) - klebsiella pneumoniae_x000D_ Komentarz - wyhodowano florę fizjologiczną Streptococcus viridans, Neisseria sp, w kierunku Streptococcus pyogenes posiew ujemny
Posiew moczu	Dodatni	Escherichia coli	Identyfikacja ( Org 1) - Escherichia coli_x000D_ Bakteriuria 10/6 CFU/ml
Posiew moczu	Dodatni	Escherichia coli	Identyfikacja ( Org 1 ) - escherichia coli_x000D_ Bakteriuria - 10/3 CFU/ml
Posiew moczu	Dodatni	2	Identyfikacja (Org1 ) - Serratia odorifera_x000D_ Bakteriuria - 10/6 CFU/ml_x000D_ Identyfikacja ( Org2 ) - Escherichia coli_x000D_ Bakteriuria 10/5 CFU/ml
Posiew moczu	Dodatni	Escherichia coli	Identyfikacja ( Org1 ) - Escherichia coli_x000D_ Bakteriuria 10/6 CFU/ml_x000D_ Komantarz - szczep wytwarza ESBL - beta lactamazy o rozszerzonym spectrum substratowym
Posiew moczu	Dodatni	Serratia odorifera	Idfentyfikacja (Org1) - Serratia odorifera_x000D_ Licznośc kolonii - 10/6 CFU/ml
Posiew moczu	Dodatni	Escherichia coli	Identyfikacja ( Org1 ) - Escherichia coli_x000D_ Bakteriuria - 10/5 CFU/ml
Posiew moczu	Dodatni	Escherichia coli	Identyfikacja ( Org1 ) - Escherichia coli_x000D_ liczność kolonii - 10/4 CFU/ml
Posiew moczu	Dodatni	Escherichia coli	Identyfikacja ( Org1) - Escherichia coli_x000D_ Liczność kolonii - 10/6 CFU/ml
Posiew moczu	Dodatni	Escherichia coli	Identyfikacja ( Org1 ) - Escherichia coli_x000D_ Bakteriuria 10/6 CFU/ml
Posiew moczu	Dodatni	Escherichia coli	Identyfikacja ( Org1 ) - Escherichia coli_x000D_ Bakteriuria - 10/6 CFU/ml
Posiew moczu	Dodatni	Escherichia coli	Identyfikacja ( Org1 ) - Escherichia coli_x000D_ Liczność kolonii - 10/6 CFU/ml
Posiew ze zmian skórnych	Dodatni	Staphylococcus aureus	Identyfikacja ( Org1 ) - Staphylococcus aureus_x000D_ Liczność kolonii - liczne
Posiew z dróg moczowo-płciowych - tlenowo	Dodatni	Staphylococcus epidermidis	Identyfikacja ( Org1 ) - Staphylococcus epidermidis_x000D_ liczność kolonii - poj._x000D_ Komentarz - szczep oporny na metycylinę - in vivo oporny na wszystkie antybiotyki beta -laktamowe tj penicyliny, penicyliny skojarzone z inhibitorami beta-laktamaz, cefalosportyny i karbapenemy.
Posiew z górnych dróg oddechowych	Dodatni	2	Identyfikacja ( Org 1 ) Staphylococcus aureus_x000D_ licznośc kolonii nieliczne_x000D_ Identyfikacja ( Org 2 ) - Candida glabrata_x000D_ licznośc kolonii - nieliczne_x000D_ Identyfikacja ( Org 3 ) - Candida tropicalis_x000D_ licznośc kolonii - nieliczne
Posiew z górnych dróg oddechowych	Dodatni	Staphylococcus aureus	Identyfikacja ( Org1 ) - Staphylococcus aureus_x000D_ Liczność kolonii - dość liczne_x000D_ Komentarz - Staphylococcus aureus wrażliwy na metycylinę ( Oxacylinę ) oznacza to wrażliwość na penicyliny przeciwgronkowcowe, cefalosporyny I,II,III generacji oraz penicyliny z inhibitorami . Lekiem z wyboru jest kloksacylina ( Syntarpen )_x000D_ Identyfikacja ( Org 2 ) - Streptococcus pyogenes ( Strep. G…
Posiew z górnych dróg oddechowych	Dodatni	2	Identyfikacja ( Org1 ) - Pseudomonas aeruginosa_x000D_ Licznośc kolonii - dośc liczne_x000D_ Identyfikacja ( Org 2 ) - grzyby pleśnowe_x000D_ licznośc kolonii - dośc liczne_x000D_ komentarz - wskazane powtórzenie badania
Posiew moczu	Dodatni	Staphylococcus epidermidis	Staphylococcus epidermidis
Posiew wymazu z oka	Dodatni	Staphylococcus aureus	Identyfikacja ( Org1 ) - Staphylococcus aureus_x000D_ liczność kolonii - poj.
Posiew z górnych dróg oddechowych	Dodatni	Staphylococcus aureus	Identyfikacja ( Org1 ) - Staphylococcus aureus_x000D_ Liczność kolonii - dość liczne_x000D_ Komentarz - szczep wrażliwy na metycylinę - oznacza to wrażliwość na penicyliny przeciwgronkowcowe ( Kloksacylina), penicyliny z inhibitorami i cefalosporny.
Posiew moczu	Dodatni	Escherichia coli	Identyfikacja (Org1) - Escherichia coli_x000D_ Baktreriuria - 10/4 CFU/ml
Posiew inny	Dodatni	Staphylococcus aureus	Wymaz z oka: _x000D_ Identyfikacja: ( Ord,1) - Staphylococcus aureus_x000D_ Licznośc kolonii: pojedyncze
Posiew z górnych dróg oddechowych	Dodatni	Staphylococcus aureus	Identyfikacja: (Org,1) - Staphylococcus aureus. _x000D_ Staphylococcus aureus wrażliwy na metycylinę (Oxacylinę) - oznacza to wrażliwość na penicyliny przeciwgronkowcowe, cefalosporyny I,II,III generacji oraz penicyliny z inhibitorami. Lekiem z wyboru jest kloksacylina ( Synatarpen)_x000D_ Liczność kolonii: Liczne
Posiew wymazu z oka	Dodatni	Staphylococcus haemolyticus	Identyfikacja ( Org1 ) - Staphylococcus haemolyticus_x000D_ liczność kolonii - liczne_x000D_ Komentarz - szczep wrażliwy na metycylinę - oznacza to wrażliwość na penicyliny przeciwgronkowcowe ( Kloksacylina), penicyliny z inhibitorami i cefalosporyny.
Posiew moczu	Dodatni	Escherichia coli	Identyfikacja ( Org1 ) - Escherichia coli_x000D_ Licczność kolonii - 10/3 CFU/ml
Posiew z górnych dróg oddechowych	Dodatni	3	Identyfikacja ( Org1 ) - Streptococcus pyogenes ( strep. Group A )_x000D_ liczność koloni - liczne_x000D_ Identyfikacja ( Org2) - Streptococcus viridans_x000D_ licznośc kolinii - liczne_x000D_ Identyfikacja ( Org3 ) Candida albicans_x000D_ liczność kolonii - poj.
Posiew z górnych dróg oddechowych	Dodatni	Streptococcus pyogenes	Identyfikacja ( Org1 ) - Streptococcus pyogenes ( Strep. Group A)_x000D_ liczność kolonii - nieliczne_x000D_ Komentarz - Wyhodowano florę fizjologiczną Streptococcus viridans, Neisseria sp.
Posiew z dolnych dróg oddechowych	Dodatni	Escherichia coli	Identyfikacja ( Org 1 ) Escherichia coli_x000D_ liczność kolonii - nieliczne_x000D_ komentarz wyhodowano florę fizjologiczna Streptococcus viridnas, Neisseria sp, w kierunku Streptococcus pyogenes posiew ujemny
Posiew z dróg moczowo-płciowych - tlenowo	Dodatni	2	Identyfikacja ( Org1 ) - Enterococcus faecalis_x000D_ liczność kolonii - liczne_x000D_ Identyfikacja ( Org2 ) - Acinetobacter baumannii_x000D_ licznośc kolonii - liczne
Posiew z górnych dróg oddechowych	Dodatni	Klebsiella pneumoniae	Identyfikacja ( Org 1 ) - Klebsiella pneumoniae_x000D_ liczność kolonii - dość liczne_x000D_ Identyfikacja ( Org, 2 ) Streptococcus species_x000D_ Liczność kolonii - liczne
Posiew z górnych dróg oddechowych	Dodatni	Streptococcus pyogenes	Wyhodowano florę fizjologiczną Streptococcus viridans, neisseria sp._x000D_ Identyfikacja ( Org,1 ) - Streptococcus pyogenes ( Strep. Group A)_x000D_ liczność kolonii - liczne_x000D_ Lekowrażliwość_x000D_ penicylina - S_x000D_ amoksycylina /kwas klawulanowy - S_x000D_ cefuroksym - S_x000D_ cefotaksyn - S_x000D_ erytromycyna - S_x000D_ klindamycyna - I_x000D_ tetracyklina / doksycyklina - S_x000D_
Posiew z górnych dróg oddechowych	Dodatni	Haemophilus influenzae	identyfikacja ( Org 1 ) Haemophilus influenzae_x000D_ licznośc kolonii - liczne_x000D_ komentarz - w kierunku Streptococcus pyogenes posiew ujemny, wyhodowano florę fizjologiczną Streptococcus viridans, neisseria sp.
Posiew z dróg moczowo-płciowych - tlenowo	Dodatni	Escherichia coli	Identyfikacja ( Org1 ) - Escherichia coli_x000D_ liczność kolonii - liczne
Posiew z górnych dróg oddechowych	Dodatni	Streptococcus group C	Identyfikacja ( Org 1 ) - Styreptococcus z gr. C_x000D_ liczność kolonii - dość liczne_x000D_ Komentarz - wyhodowano florę fizjologiczną Streptococcus viridans, Neisseria sp.
Posiew z górnych dróg oddechowych	Dodatni	Staphylococcus aureus	Identyfikacja ( Org 1 ) Staphylococcus aureus_x000D_ liczność kolonii - dość liczne_x000D_
Posiew moczu	Dodatni	Escherichia coli	Identyfikacja ( org 1 ) - Escherichia coli_x000D_ Bakteriuria - 10/3 CFU/ml
Posiew wymazu z oka	Dodatni	Staphylococcus epidermidis	Identyfikacja ( org 1) - Staphylococcus epidermidis_x000D_ Liczność kolonii - pojedyncze
Posiew ze zmian skórnych	Dodatni	Staphylococcus aureus	Identyfikacja ( Org1 ) - Staphylococcus aureus_x000D_ liczność kolonii - liczne_x000D_
Posiew z górnych dróg oddechowych	Dodatni	Moraxella catarhalis	W kierunku Streptococcus pyogenes posiew ujemny_x000D_ Identyfikacja ( Org1 ) - Miraxella (Bran.) catarhalis_x000D_ Liczność kolonii - liczne
Posiew z górnych dróg oddechowych	Dodatni	2	Komentarz - w kierunku grzybów chorobotwórczych - posiew ujemny_x000D_ Identyfikacja ( Org1 ) - Streptococcus pyogenes ( Strep. Group A )_x000D_ liczność kolonii - nieliczne_x000D_ Identyfikacja ( Org2 ) - Streptococcus oralis_x000D_ liczność kolonii - liczne
Posiew z górnych dróg oddechowych	Dodatni	Streptococcus pyogenes	Identyfikacja ( Org1 ) - Streptococcus pyogenes ( Strep. Group A)_x000D_ Liczność kolonii - dość liczne
Posiew moczu	Dodatni	Escherichia coli	Identyfikacja ( Org1 ) - Escherichia coli_x000D_ Bakteriuria 10/6 CFU/ml
Posiew inny	Dodatni	2	Materiał - Bronchoaspirat._x000D_ Identyfikacja (Org,1) - pseudomonas aeruginosa_x000D_ liczność kolonii - liczne_x000D_ Identyfikacja ( Org, 2 ) - Alcaligenes species_x000D_ licznośc kolonii - liczne
Posiew z górnych dróg oddechowych	Dodatni	Candida spp	Streptococcus viridans , Neisseria sp., Candida species
Posiew z górnych dróg oddechowych	Dodatni	Staphylococcus aureus	Wyhodowano florę fizjologiczną Streptococcus viridans, Neisseria sp. W kierunku Streptococcus pyogenes posiew ujemny. _x000D_ Identyfikacja ( Org1 ) - Staphylococcus aureus wrażliwy na metycylinę ( Oxacylinę) - oznacza to wrażliwość na penicyliny przeciwgronkowcowe, cefalosporyny I,II,III generacji oraz penicyliny z inhibitorami. Lekiem z wyboru jest kloksacylina ( Syntarpen), kolonizacja.
Posiew z górnych dróg oddechowych	dodatni	Staphylococcus aureus	Identyfikacja ( Org1 ) - Staphylococcus aureus _x000D_ Liczność kolonii - liczne_x000D_ Komentarz - Streptococcus aureus wrażliwy na metycylinę ( Oxacylinę) - oznacza to wrażliwość na penicyliny przeciwgronkowcowe, cefalosporyny I,II,III generacji oraz penicyliny z inhibitorami. Lekiem z wyboru jest kloksacylina ( Syntarpen), kolonizacja.
Posiew z górnych dróg oddechowych	Dodatni	Staphylococcus aureus	Staphylococcus aureus_x000D_ Liczne_x000D_ Staphylococcus aureus wrażliwy na metycylinę (Oxacylinę) -oznacza to wrażliwość na penicyliny przeciwgronkowcowe, cefalosporyny I, II, III generacji oraz penicyliny z inhibitorami._x000D_ Lekiem z wyboru jest kloksacylina (Syntarpen)_x000D_ Gentamycyna S_x000D_ Ciprofloksacyna S_x000D_ Erytromycyna S_x000D_ Kotrimoksazol S_x000D_ Klindamycyna S_x000D_ Te…
Posiew moczu	Dodatni	Streptococcus spp	Identyfikacja ( Org1 ) - Streptococcus species_x000D_ Licznośc kolonii - 10/4 CFU/ml
Posiew z górnych dróg oddechowych	Dodatni	Acinetobacter baumanii	Identyfikacja ( Org1 ) - Acinetobacter baumannii_x000D_ liczność kolonii - liczne_x000D_ Komentarz - kolonizacja, wskazane powtórzenie badanai
Posiew z górnych dróg oddechowych	Dodatni	Klebsiella pneumoniae	Identyfikacja ( Org1 ) - Klebsiella pneumoniae_x000D_ liczność kolonii - liczne_x000D_ komentarz - wskazane powtórzenie badania
Posiew z górnych dróg oddechowych	Dodatni	Klebsiella pneumoniae	Identyfikacja ( Org1 ) - Klebsiella pneumoniae_x000D_ liczność kolonii - nieliczne_x000D_ komentarz - kolonizacja_x000D_ Identyfikacja ( Org2 ) - Staphylococcus aureus_x000D_ liczność kolonii - dość liczne_x000D_ Komentarz - szczep wrażliwy na metycylinę - oznacza to wrażliwość na penicyliny przeciwgronkowcowe, * Kloksacylina ) , penicyliny z inhibitorami i cefalosporyny, kolonizacja_x000D_ Ident…
Posiew moczu	Dodatni	2	Komentarz - wskazane powtórzenie badania._x000D_ Identyfikacja ( Org 1) Enterococcus species_x000D_ Bakteriuria 10/4 CFU_x000D_ Identyfikacja ( Org 2 ) Staphylococcus aureus_x000D_ Bakteriuria 10/3 CFU/ml_x000D_
Posiew z górnych dróg oddechowych	Dodatni	Staphylococcus aureus	Identyfikacja ( Org 1 ) Staphylococcus aureus - szczep oporny na metycylinę - in vivo oporny na wszystkie antybiotyki beta - laktamowe tj. penicyliny, penicyliny skojarzone z inhibitorami beta-laktamaz, cefalosporyny i karbapenemy_x000D_ liczność kolonni - dość liczne_x000D_ Identyfikacja ( Org 2 ) Staphylococcus epidermidis_x000D_ liczność kolonii - dość liczne_x000D_ komentarz - flora fizjologi…
Posiew z górnych dróg oddechowych	Dodatni	Klebsiella pneumoniae	Identyfikacja ( Org 1 ) Klebsiella pneumoniae_x000D_ licznośc kolonii - liczne
Posiew moczu	Dodatni	Escherichia coli	Identyfikacja ( Org 1 ) - Escherichia coli_x000D_ Bakteriuria 10/6 CFU /ml
Posiew materiałów z rany	Dodatni	Staphylococcus aureus	Identyfikacja ( Org1 ) - Staphylococcus aureus_x000D_ Liczność kolonii - liczne_x000D_ Lekowrażliwość:_x000D_ Wrażliwy na - Kloksacylina, Cefalotyna/Cefalosporyny 1G, Cefuroksym, Gentamycyna, Ciprofloksacyna, Erytromycyna, Klindamycyna, Tetracyklina/Doksycyklina_x000D_
Posiew inny	Dodatni	Escherichia coli	Escherichia coli -dość liczne Z badanej próbki nie wyhodowano drobnoustrojów z rodzaju Salmonella spp. i Shigella spp. w kierunku Yersina enterocolitica - posiew ujemny
Posiew z górnych dróg oddechowych	Dodatni	Streptococcus pyogenes	Identyfikacja ( Org 1 ) - streptococcus pyogenes ( Strep. Group A )_x000D_ Licznośc kolonii - liczne
Posiew z górnych dróg oddechowych	Dodatni	Streptococcus pneumoniae	Identyfikacja ( Org1 ) - Streptococcus pneumoniae_x000D_ liczność kolonii - liczne
Posiew z górnych dróg oddechowych	Dodatni	Candida spp	Identyfikacja ( Org1 ) - Candida species_x000D_ Liczność kolonii - liczne_x000D_ Komentarz - wskazane powtórzenie badania
Posiew z górnych dróg oddechowych	Dodatni	Staphylococcus aureus	Identyfikacja ( Org1 ) - Staphylococcus aureus_x000D_ Liczność kolonii - dość liczne_x000D_ Komentyarz - Staphylococcus aureus wrażliwy na metycylinę ( Oxacyline) - oznacza to wrażliwość na penicyliny przeciwgronkowcowe I,II,III generacji oraz penicyliny z inhibitorami . Lekiem z wyboru jest kloksacylina ( Syntarpen)_x000D_ Identyfikacja (Org2 ) - Candida albicans_x000D_ licznośc kolonii - poj.
Posiew materiałów z rany	Dodatni	Staphylococcus aureus	Identyfikacja ( Org 1) - Staphylococcus aureus - Staphylococcus aureus wrażliwy na metycylinę ( Oxacylinę ) - oznacza to wraźliwość na penicyliny przeciwgronkowcowe - cefalosporyny I,II i III generacji oraz penicyliny z inhibitorami. Lekiem z wyboru jest kloksacylina ( Syntarpen ) _x000D_ Licznosc kolonii - dośc liczne
Posiew materiałów z rany	Dodatni	Escherichia coli	Identyfikacja ( Org 1 ) - Escherichia coli_x000D_ Liczność kolonii - liczne_x000D_ Identyfikacja ( Org2 ) - Streptococcus group C_x000D_ Liczność kolonii - liczne
Posiew moczu	Dodatni	Streptococcus agalactiae	Identyfikacja: ( Org, 1) - Streptococcus agalactiae ( Strep. Gropup B)_x000D_ Bakteriuria: 10/6 CFU/ml_x000D_ lekowrażliwośc:_x000D_ ampicylina R_x000D_ amoksycylina/kwas klawulanowy S_x000D_ cefalotyna / cefalosporyny 1G S_x000D_ sefuroksym S_x000D_ cefotaksym S_x000D_ amikacyna S_x000D_ norfloksacyna S_x000D_ fosfomycyna S_x000D_ nitrofurantoina S_x000D_ R- oporny, S-wrazliwy, I-średniowrażliwy
Posiew plwociny na BK	Dodatni	2	Wymaz z gardła- Streptococcus pyogenes, Candida Spp
Posiew z dolnych dróg oddechowych	Dodatni	Staphylococcus aureus	Posiew z dolnych dróg oddechowych - _x000D_ Komentarz - Wyhodowano florę fizjologiczną Streptococcus viridans, Neisseria sp._x000D_ Identyfikacja ( Org 1 ) _ Staphylococcus aureus_x000D_ Liczność kolonii - liczne_x000D_ Komanetarz- Staphylococcus aureus wrażliwy na metycylinę ( Oxacylinę ) - oznacza to wrażliwość na penicyliny przeciwgronkowcowe, cefalosporyny I,II,III generacji oraz penicyliny z…
Posiew z górnych dróg oddechowych	Dodatni	Staphylococcus aureus	Komentarz - W kierunku Streptococcus pyogenes posiew ujemny, Wyhodowano florę fizjologiczną: Streptococcus viridans, Neisseria sp._x000D_ Identyfikacja - Staphylococcus aureus_x000D_ liczność kolonii - dość liczne
Posiew moczu	Dodatni	Klebsiella spp	Wyhodowano escherichia coli - wrażliwą na: Ampicillin, amoksycillin/kwas klawulanowy, cefalotyna/ cefalosporyny 1G; cefuroksym, gentamycyna, norfloksacyna, kotrimoksazol, doksycyklina, fosfomycyna, nitrofurantoina; _x000D_ _x000D_ oraz Klebsiella species wrażliwy na: amoksycillin/kwas klawulanowy, cefuroksym, gentamycyna, norfloksacyna, fosfomycyna: _x000D_ średniowrażliwy na: cefalotyna/cefalosp…
Posiew moczu	Dodatni	Escherichia coli	Escherichia coli
Posiew moczu	Dodatni	Escherichia coli	Identyfikacja - Escherichia coli_x000D_ Bakteriuria - 10/5 CFU/ml_x000D_ _x000D_ LEKOWRAŻLIWOŚĆ_x000D_ Ampicylina - R_x000D_ Amoksycylina/kwas klawulanowy - S_x000D_ Cefalotyna/Cefalosporyny 1G - S_x000D_ Norfloksacyna -R_x000D_ Kotrimoksazol - S_x000D_ Doksycyklina - s_x000D_ Fosfomycyna -S_x000D_ Nitrofurantoina - I
Posiew moczu	Dodatni	Escherichia coli	Identyfikacja - Escherichia coli_x000D_ bakteriuria - 10/6 CFU/ml
Posiew inny	Dodatni	2	Wymaz z napletka: _x000D_ Identyfikacja ( Org. 2): Enterococcus faecalis licznośc kolonii - dość liczne_x000D_ Identyfikacja ( Org.1 ): Escherichia coli - liczność kolonii - liczne_x000D_ Lekowrażliwość:_x000D_ Ampicylina - R_x000D_ Amoksycylina/kwas klawulanowy - S_x000D_ Ciprofloksacyna - R_x000D_ Fosfomycyna - S_x000D_ Piperacylina/Ureidopen - R_x000D_ tetracyklina / Doksycyklina - S_x000D_ Pi…
Posiew inny	Dodatni	Candida albicans	Posiew z dróg moczowo-płciowych. Wymaz z szyjki macicy: _x000D_ Identyfikacja ( Org 1 ) - Candida albicans_x000D_ liczność kolonii - liczne
Posiew z górnych dróg oddechowych	Dodatni	Klebsiella pneumoniae	Identyfikacja ( Org 1 ) klebsiella pneumoniae_x000D_ liczność kolonii pojedyncze_x000D_ Lekowrażliwość:_x000D_ ampicylina R_x000D_ amoksycylina / kwas klawulanowy S_x000D_ cefalotyna/cefalosporyny 1G - R_x000D_ cefuroksym S_x000D_ ciprofloksacyna S_x000D_ kotrimoksazol I_x000D_ doksycyklina S_x000D_ R-oporny, S-wrażliwy, I-średniowrażliwy
Posiew z górnych dróg oddechowych	Dodatni	Streptococcus pyogenes	Identyfikacja ( Org 1 ) streptococcus pyogenes ( Strep. Group A )_x000D_ liczność kolonii - dość liczne_x000D_ komentarz _ wyhodowano florę fizjologiczną Streptococcus viridans , neisseria sp._x000D_ Lekowrażliwość:_x000D_ amoicylina S_x000D_ cefuroksym S_x000D_ cefotaksym S_x000D_ ciprofloksacyna S_x000D_ erytromycyna S_x000D_ kotrimoksazol S_x000D_ klindamycyna S_x000D_ tetracyklina / doksycykl…
Posiew z górnych dróg oddechowych	Dodatni	Streptococcus pyogenes	Streptococcus pypgenes (Strep. Group A)_x000D_ Dość liczne._x000D_ _x000D_ Lekowrażliwość_x000D_ Penicylina S_x000D_ Erytromycyna R_x000D_ Kotriomoksazol S_x000D_ Kindamycyna R_x000D_ Moxifloksacyna S_x000D_ Tetracyklina/Doksycyklina R_x000D_
Posiew z górnych dróg oddechowych	Dodatni	Haemophilus influenzae	Idntyfikacja ( Org 1 ) - Haemophilus influenzae_x000D_ licznośc kolonii - nieliczne
Posiew z górnych dróg oddechowych	Dodatni	Klebsiella pneumoniae	Identyfikacja ( Org 1 ) - Klebsiella pneumoniae_x000D_ licznosc kolonii - liczne
Posiew z dolnych dróg oddechowych	Dodatni	Klebsiella pneumoniae	Identyfikacja ( Org1 ) - Klebsiella pneumoniae ssp pneumoniae_x000D_ liczność kolonii - liczne
Posiew z dolnych dróg oddechowych	Dodatni	2	Identyfikacja ( Org 1) - Streptococcus pneumoniae_x000D_ liczność kolonii - liczne_x000D_ Identyfikacja ( Org 2 ) - Candida species_x000D_ liczność kolonii- liczne
Posiew moczu	Dodatni	Escherichia coli	Identyfikacja ( Org1)- Escherichia coli_x000D_ Bakteriuria - 10/4 CFU/ml
Posiew z górnych dróg oddechowych	Dodatni	Moraxella catarhalis	Flora fizjologiczna noso-gardzieli, w kierunku Streptococcus pyogenes posiew ujemny._x000D_ Identyfikacja ( Org 1 ) Moraxella ( Bran. ) catahalis_x000D_ Licznośc kolonii - liczne
Posiew z górnych dróg oddechowych	Dodatni	2	Wyhodowano florę fizjologiczną Streptococcus viridans, Neisseria sp, w kierunku Streptococcus pyogenes posiew ujemny_x000D_ Identyfikacja -, Enterobacter cloacae_x000D_ liczność kolonii liczne_x000D_ komentarz - szczep wykazuje naturalną oporność na ampicylinę, amoksycylinę, amoksycylinę ?kw. kalawulanowy, cefalotynę, cefradynę, cefaklor, cefaleksynę, defadroksyl oraz obniżoną oporność na cefurok…
Posiew materiałów z rany	Dodatni	Staphylococcus haemolyticus	Identyfikacja ( Or 1 ) - Staphylococcus haemolyticus_x000D_ licznosć kolonii - poj._x000D_ komentarz - szczep oporny na metycylinę - in vivo oporny na wszystkie antybiotyki beta- laktamowe tj, penicyliny, panicyliny skojarzone z inhibitorami beta- laktamaz, cefalosporyny i karbapenemy
Posiew materiałów z rany	Dodatni	Enterococcus faecalis	Identyfikacja ( Org1 ) - Enterococcus faecalis/faecium_x000D_ liczność kolonii - dość liczne
Posiew moczu	Dodatni	Klebsiella oxytoca	Identyfikacja ( Org1 ) - Klebsiella oxytoca_x000D_ Bakteriuria 10/6 CFU/ml
Posiew materiałów z rany	Dodatni	Enterobacter cloace	Identyfikacja ( Org 1 ) Enterobacter cloacae_x000D_ licznośc kolonii - liczne_x000D_ Komentarz - szczep wykazuje naturalna oporność na ampicylinę, amoksycylinę, amoksycylinę/Kw. klawulanowy, cefalotynę, cefradynę, cefaklor, cefaleksynę, cefadroksyl, oraz obniżona opornośc na cefuroksym.
Posiew z górnych dróg oddechowych	Dodatni	2	Identyfikacja ( Org 1 ) - Haemophilus parainfluenzae_x000D_ licznośc kolonii - liczne_x000D_ Idebtyfikacja ( Org 2 ) Candida species_x000D_ liczność kolonii - liczne
Posiew z górnych dróg oddechowych	Dodatni	Klebsiella pneumoniae	Wyhodowano florę fizjologiczną Streptococcus viridans, Neisseria sp, w kierunku Streptococcus pyogenes posiew ujemny_x000D_ Identyfikacja ( Org 1 ) - Klebsiella pneumoniae_x000D_ licznośc kolonii - poj.
Posiew z dolnych dróg oddechowych	Dodatni	Staphylococcus aureus	Wyhodowano florę fizjologiczną Streptococcus viridans, Neisseria sp, w kierunku Streptococcus pyogenes posiew ujemny._x000D_ Identyfikacja ( org1) - Staphylococcus aureus_x000D_ Licznośc kolonii - dość liczne_x000D_ Komentarz - kolonizacja
Posiew z górnych dróg oddechowych	Dodatni	Candida albicans	Identyfikacja ( Org1 ) - Candida albicans_x000D_ liczność kolonii - dosć liczne_x000D_ komentarz - lekiem z wyboru jest flukonazol
Posiew plwociny na BK	Dodatni	Prątki kwasooporne	POJEDYŃCZE PRĄTKI W PREPARACIE
Posiew ze zmian skórnych	Dodatni	2	Wyhodowano escherichia coli: 10^3. _x000D_ Staphylococcus aureus 10^5. Escherichia coli wrazliwa na Amoksicillina/Klaw, Cefalotyna/cefalosporyny 1g.; Cefuroksym, Gentamycyna, Ciprofloksacyna, Kotrimoksazol.
Posiew materiałów z rany	Dodatni	Staphylococcus aureus	Wyhodowano staphylococcus aureus - 10^6. Szczep oporny na metycylinę - in vivo oporny na wszystkie antybiotyki beta laktamowe. Oporny na Erytromycyna, Kotrimoksazol, Klindamycyna, Tetracyklina/Doksycyklina. _x000D_ Wrażliwy na: Gentamycyma, Ciprofloksacyna, Linezolid.
Posiew materiałów z rany	Dodatni	Staphylococcus aureus	Identyfikacja ( Org1 ) - Staphylococcus aureus_x000D_ Liczność kolonii - liczne_x000D_ Komentarz - szczep oporny na metycylinę - in vivo oporny na wszystkie antybiotyki beta-laktamowe tj. penicyliny, penicyliny skojarzone z inhibitorami beta-laktamaz, cefalosporyny i karbapenemy.
Posiew moczu	Dodatni	Escherichia coli	Identyfikacja ( Org 1 ) - Escherichia coli_x000D_ Bakteriuria - 10/5 CFU/ml
Posiew z dróg moczowo-płciowych - tlenowo	Dodatni	Candida albicans	Identyfikacja ( Org 1 ) - Candida albicans_x000D_ licznośc kolonii - liczne
Posiew ze zmian skórnych	Dodatni	Staphylococcus aureus	Identyfikacja ( Org1 ) - Staphylococcus aureus_x000D_ Liczność kolonii - liczne
Posiew z górnych dróg oddechowych	Dodatni	Candida spp	dentyfikacja ( Org1 ) - Candida species_x000D_ liczność kolonii - liczne_x000D_ Komentarz - wskazane powtórzenie badania
Posiew z górnych dróg oddechowych	Dodatni	Staphylococcus aureus	Identyfikacja ( Org1) - Staphylococcus aureus_x000D_ Liczność kolonii - liczne
Posiew wymazu z ucha	Dodatni	Staphylococcus epidermidis	Identyfikacja ( Org1 ) - Staphylococcus epidermidis_x000D_ Liczność kolonii - poj._x000D_
Posiew materiałów z rany	Dodatni	Staphylococcus aureus	Identyfikacja ( Org 1 ) - Staphylococcus aureus_x000D_ licznośc kolonii - liczne_x000D_ komentarz - szczep wrażliwy na metycylinę - oznacza to wrażliwośc na penicyliny przeciwgronkowcowe ( Kloksacylina ) , penicyliny z inhibitorami i cefalosporyny
Posiew materiałów z rany	Dodatni	Staphylococcus aureus	Identyfikacja ( Org1 ) - Staphylococcus aureus_x000D_ Liczność kolonii - 10/6 CFU/gram tkanki_x000D_ Antybiogram: wrazliwosc na cipro, biseptol, chloramfenikol i wszystkie betalaktamowe_x000D_ opornosc tetracyklina, gentamycyna, erytromycyna i clindamycyna.
Posiew z dolnych dróg oddechowych	Dodatni	2	Haemophilus influenzae, klebsiella oxytoca
Posiew moczu	Dodatni	Escherichia coli	Identyfikacja ( Org1 ) - Escherichia coli_x000D_ Bakteriuria - 10/6 CFU/ml
Posiew z górnych dróg oddechowych	Dodatni	Staphylococcus aureus	Staphylococcus aureus Dość liczne
Posiew z górnych dróg oddechowych	Dodatni	Streptococcus pyogenes	Wyhodowano florę fizjologiczną: Streptococcus viridans, Neisseria sp._x000D_ Identyfikacja ( Or1 )- streptococcus pyogenes ( Strep. Group A)_x000D_ Liczność kolonii - poj.
Posiew z górnych dróg oddechowych	Dodatni	2	Identyfikacja (Org1) - Streptococcus pyogenes ( Strep. Group A)_x000D_ Identyfikacja (Org2) - Streptococcus aureus_x000D_ Liczność kolonii - poj. _x000D_ liczność kolonii - nieliczne_x000D_
Posiew z górnych dróg oddechowych	Dodatni	Staphylococcus aureus	Identyfikacja ( Org1 ) - Staphylococcus aureus_x000D_ Liczność kolonii - liczne_x000D_
Posiew inny	Dodatni	Staphylococcus aureus	posiew ropy ( zmiany ropne na szyi ): staphylococcus aureusl, liczność kolonii: liczne
Posiew z dolnych dróg oddechowych	Dodatni	Escherichia coli	Posiew z dolnych dróg oddechowych _x000D_ Komentarz - wyhodowano florę fizjologiczną Streptococcus viridans, Neisseria sp, w kierunku Streptococcus pyogenes posiew ujemny_x000D_ Identyfikacja ( Org 1 ) - Escherichia coli_x000D_ liczność kolonii - pojedyncze
Posiew z dolnych dróg oddechowych	Dodatni	3	Posiew z dolnych dróg oddechowych:_x000D_ Identyfikacja: (Org, 1) - Streptococcus pneumoniae_x000D_ liczność kolonii: pojedyncze_x000D_ Identyfikacja ( Org, 2 ): Streptococcus oralis_x000D_ liczność kolonii: liczne_x000D_ Identyfikacja ( Org, 3 ): Candida species_x000D_ liczność kolonii: liczne_x000D_ Lekowrażliwość:_x000D_ penicylina - R_x000D_ Cefotaksyn - S_x000D_ Ciprofloksacyna - S_x000D_ er…
Posiew moczu	Dodatni	Enterococcus faecalis	enterococcus faecalis
Posiew moczu	Dodatni	Escherichia coli	Idebtyfikacja ( Org 1) Escherichia coli_x000D_ Bakteriuria 10/3 CFU /ml
Posiew moczu	Dodatni	Escherichia coli	Identyfikacja ( Org1 ) - Escherichia coli_x000D_ Bakteriuria - 10/6 CFU/ml
Posiew z górnych dróg oddechowych	Dodatni	2	wyhodowano florę fizjologiczną Streptococcus viridans, neisseria sp., w kierunku Streptococcus pyogenes posiew ujemny_x000D_ Identyfikacja ( Org 1 ) Haemophilus influenzae_x000D_ licznośc kolonii dość liczne_x000D_ Identyfikacja ( Org 2 ) - Staphylococccus aureus_x000D_ licznośc kolonii - pojedyncze_x000D_ Lekowrażliwość_x000D_ Ampicylina - S_x000D_ Amoksycylina/ kwas klawulwanowy - S_x000D_ Cefu…
Posiew z górnych dróg oddechowych	Dodatni	Streptococcus agalactiae	Identyfikacja ( Org 1) Streptococcus agalactiae ( Strep. Group B )_x000D_ Liczność kolonii - Liczne
Posiew z górnych dróg oddechowych	Dodatni	Streptococcus pyogenes	Identyfikacja ( Org 1 ) Streptococcus pyogenes ( Strep. Group A )_x000D_ licznośc kolonii - dośc liczne
Posiew z górnych dróg oddechowych	Dodatni	Streptococcus pyogenes	Wymaz z migdałka - _x000D_ Identyfikacja ( Org 1 ) - Streptococcus pyogenes ( Strep. Group A )_x000D_ Liczność kolonii - dość liczne_x000D_ Komentarz - Wyhodowano florę fizjologiczną Streptococcus viridans, Neisseria sp, w kierunku Streptococcus pyogenes posiew ujemny
Posiew z górnych dróg oddechowych	Dodatni	Streptococcus group C	Identyfikacja ( Org1 ) - Streptococcus z gr. C_x000D_ Liczność kolonii - dość liczne_x000D_ komentarz - wyhodowano florę fizjologiczną Streptococcus viridans, Neissera sp.
Posiew z górnych dróg oddechowych	Dodatni	Streptococcus group C	Identyfikacja ( Org1 ) - Streptococcus z gr. C_x000D_ Liczność kolonii - dośc liczne
Posiew z górnych dróg oddechowych	Dodatni	Pseudomonas aeruginosa	Identyfikacja ( Org1 ) - pSEUDOMONAS AERUGINOSA_x000D_ LICZNOŚĆ KOLONII - LICZNE
Posiew z górnych dróg oddechowych	Dodatni	Streptococcus pyogenes	Identyfikacja (Org1) - Streptococcus pyogenes ( Strep.Group A)_x000D_ Licznośc kolonii - liczne_x000D_ LEKOOPORNOŚĆ:_x000D_ Penicylina - S_x000D_ Amoksycylina - S_x000D_ Erytromycyna – S_x000D_ Cefuroksym- S_x000D_ Kotrimoksazol- R_x000D_ Kindamycyna- R_x000D_ Moxifloksacyna - S_x000D_ _x000D_
Posiew z górnych dróg oddechowych	Dodatni	Pseudomonas putida	Komentarz: W kierunku Streptococcus pyogenes posiew ujemny_x000D_ Identyfikacja ( Org1) - Pseudomonas putida_x000D_ liczność kolonii - liczne_x000D_ komentarz - kolonizacja
Posiew moczu	Dodatni	Escherichia coli	Identyfikacja ( Org1 ) - Escherichia coli
Posiew moczu	Dodatni	Escherichia coli	Escherichia coli_x000D_ Bakteriuria 10/6 CFU/ml
Posiew inny	Dodatni	Staphylococcus koagulazoujemny	Wymaz z przetoki _x000D_ Identyfikacja ( Org 1 ) Staphylococcus koagulazo ujemny_x000D_ licznośc kolonii - dośc liczne_x000D_ komentarz - szczep oporny na metycylinę 0 in vitro oporny na wszystkie antybiotyki beta - laktamowe tj. penicyliny, penicyliny skojarzone z inhibitorami beta - laktamaz, cefalosporyny i karbapenemy.
Posiew z górnych dróg oddechowych	Dodatni	Enterobacter cloace	Enterobacter cloacae_x000D_ Liczne_x000D_ Kolonizacja_x000D_ _x000D_ LEKOWRAŻLIWOŚĆ_x000D_ Amoksycylina/kwas klawulanowy R_x000D_ Cefuroksyna R_x000D_ Ceftazydym S_x000D_ Gentamycyna S_x000D_ Ciprofloksacyna S_x000D_
Posiew z górnych dróg oddechowych	Dodatni	Staphylococcus aureus	Identyfikacja ( Org1 ) - Staphylococcus aureus_x000D_ Liczność kolonii - liczne_x000D_ Komentarz - szczep wrażliwy na metycylinę - oznacza to wrażliwość na penicyliny przeciwgronkowcowe ( Kloksacylina), penicyliny z inhibitorami i cefalosporyny
Posiew plwociny na BK	Dodatni
Posiew z dolnych dróg oddechowych	Dodatni	Escherichia coli	Identyfikacja ( Org1 ) - Escherichia coli_x000D_ liczność kolonii - nieliczne_x000D_ Komentarz - kolonizacja_x000D_ Identyfikacja (Org2 )- Strepotococcus viridans_x000D_ liczność kolonii - liczne_x000D_ Identyfikacja ( Org3 ) - Neisseria species_x000D_ liczność kolonii - nieliczne_x000D_ Komentarz - w kierunku Streotococcus pyogenes posiew ujemny_x000D_ Identyfikacja ( Org4 ) - Streptococcus pyog…
Posiew z górnych dróg oddechowych	Dodatni	2	Wyhodowano florę fizjologiczną Streptococcus viridans, Neisseria sp_x000D_ Identyfikacja ( Org1 ) - Streptococcus pyogenes ( Strep. Grouop A )_x000D_ Licznośc kolonii - liczne_x000D_ Identyfikacja ( Org2 ) - Candida albicans_x000D_ Liczność kolonii - pojedyncze_x000D_
Posiew z górnych dróg oddechowych	Dodatni	Haemophilus influenzae	Identyfikacja ( Org 1 ) Haemophilus influenzae_x000D_ liczność kolonii - pojedyncze
Posiew moczu	Dodatni	Escherichia coli	Identyfikacja ( Org1 ) - Escherichia coli_x000D_ Bakteriuria 10/4 CFU/ml
Posiew moczu	Dodatni	Escherichia coli	Identyfikacja ( Org1 ) - Escherichia coli_x000D_ Bakteriuria 10/4 CFU/ml
Posiew moczu	Dodatni	Escherichia coli	Identyfikacja ( Org1 ) - Escherichia coli_x000D_ Liczność kolonii - 10-4 CFU/ml
Posiew moczu	Dodatni	Escherichia coli	Identyfikacja ( Org1 ) - Escherichia coli_x000D_ Bakteriuria 10/5 CFU/ml
Posiew moczu	Dodatni	Escherichia coli	Identyfikacja: Escherichia coli_x000D_ 10/3 CFU/ml_x000D_ _x000D_ Amoksycylina S_x000D_ Cefalotyna S_x000D_ Gentamycyna S_x000D_ Nofroksacyna S_x000D_ Kotrimoksazol S_x000D_ Fosfomycyna S'_x000D_ Nitrofurantoina S
Posiew moczu	Dodatni	Escherichia coli	Escherichia coli._x000D_ 10/6 CFU/ml_x000D_ _x000D_ Lekowrażliwość_x000D_ Amoksycyklina S_x000D_ Cefalotyna S_x000D_ Cefuroksyn S_x000D_ Ceftazydyn S_x000D_ Gentamycyna S_x000D_ Norfoksycyna S_x000D_ Ciprofloksacyna S_x000D_ Kotrimoksazol S_x000D_ Fosfomycyna S_x000D_ Nitrofurantoina S
Posiew moczu	Dodatni	Escherichia coli	Identyfikacja ( Org1 ) Escherichia coli_x000D_ Liczność kolonii - 10/3 CFU/ml
Posiew moczu	Dodatni	Escherichia coli	Identyfikacja ( Org1 ) - Escherichia coli_x000D_ Bakteriuria - 10/6+ CFU/ml
Posiew moczu	Dodatni	Escherichia coli	Escherichia coli_x000D_ 10/3 CFU/ml_x000D_ Amoksycylina S_x000D_ Cefaptyna R_x000D_ Cefaroksym S_x000D_ Amikacyna S_x000D_ Kotrimoksazol R_x000D_ Fosfomycyna S_x000D_ Norfoksacyna R_x000D_ Nitrofurantoina S
Posiew z górnych dróg oddechowych	Dodatni	Streptococcus group C	Str. Grupy C Komentarz : liczne
Posiew moczu	Dodatni	Escherichia coli	Escherichia coli
Posiew z górnych dróg oddechowych	Dodatni	Streptococcus pyogenes	Identyfikacja ( Org1) - Streptococcus pyogenes ( Strep. Group A)_x000D_ Liczność kolonii - nieliczne
Posiew inny	Dodatni	Staphylococcus haemolyticus	Wymaz z oka - _x000D_ Identyfikacja - staphylococus haemoltticus_x000D_ liczność kolonii - liczne
Posiew ogólny kału	Dodatni	Candida albicans	Brak wzrostu bakterii tlenowych_x000D_ Identyfikacja ( Org1)- Candida albicans
Posiew z górnych dróg oddechowych	Dodatni	Moraxella catarhalis	Identyfikacja ( Org 1 ) - Moraxella ( Bran. ) catarhalis_x000D_ Liczność kolonii - liczne
Posiew ogólny kału	Dodatni	2	Identyfikacja ( Org1 ) Enterococcus species_x000D_ Liczność kolonii - nieliczne_x000D_ Identyfikacja ( Org2 ) - Staphylococus saprophyticus_x000D_ liczność kolonii - pojedyncze
Posiew ropy	Dodatni	Staphylococcus epidermidis	Identyfikacja (Org1) - Staphylococcus epidermidis_x000D_ liczność kolonii - pojedyncze
Posiew moczu	Dodatni	Escherichia coli	Escherichia coli Komentarz: Bakteriuria 10/4
Posiew inny	Dodatni	Escherichia coli	Wymaz z szyjki macicy: Escherichia coli
Posiew moczu	Dodatni	Escherichia coli	Identyfikacja ( Org1 ) - Escherichia coli_x000D_ Bakteriuria - 10/6 CFU/ml_x000D_ LEKOOPORNOŚĆ:_x000D_ Amoksycylina/kwas klawulanowy - S_x000D_ Cefalotyna/Cefalosporyny 1G - S_x000D_ Cefuroksym- S_x000D_ Cefotaksym - S_x000D_ Gentamycyna - S_x000D_ Kotrimoksazol- S_x000D_ Fosfomycyna - S_x000D_ Norfloksacyna - S_x000D_ Nitrofurantoina - S_x000D_ _x000D_ _x000D_ _x000D_
Posiew z dróg moczowo-płciowych - tlenowo	Dodatni	Escherichia coli	Identyfikacja ( Org1 ) - Escherichia coli_x000D_ liczność kolonii - liczne
Posiew moczu	Dodatni	Staphylococcus epidermidis	Wymaz z oka_x000D_ Identyfikacja (Org. 1) Staphylococus epidermidis_x000D_ Licznośc koloni: Pojedyncze_x000D_ Komentarz: Szczep wrażliwy na metycylinę - oznacza to wrażliwość na penicyliny przeciwgronkowcowe (Kloksacylina), penicyliny z inhibitorami i cefalosporyny.
Posiew moczu	Dodatni	Enterococcus faecalis	Enterococcus faecalis
Posiew moczu	Dodatni	Escherichia coli	Identyfikacja - Escherichia coli _x000D_ Bakteriuria - 10/6 CFU/ml_x000D_ _x000D_ LEKOWRAŻLIWOŚĆ_x000D_ Ampicylina - s_x000D_ Amoksycylina/kwas klawulanowy - s_x000D_ Cefalotyna/cefalosporyna 1G - s_x000D_ Gentamycyna - s_x000D_ Norfoksacyna - s_x000D_ Kotrimoksazol - s_x000D_ Doksycyklina - s_x000D_ Fosfomycyna - s_x000D_ Nitrofurantoina - s
Posiew z górnych dróg oddechowych	Dodatni	Streptococcus pneumoniae	wyhodowano florę fizjologiczną streptococcus viridans, neisseria sp._x000D_ Identyfikacja - Streptococus pneumoniae_x000D_ liczność kolonii - liczne_x000D_ lekowrażliwość_x000D_ penicylina R_x000D_ ciprofloksacyna S_x000D_ erytromycyna R_x000D_ kotrimoksazol S_x000D_ klindamycyna R_x000D_ tetracyklina/doksycyklina R_x000D_ R-oporny, S-wrażliwy, I-śreniowrażliwy
Posiew z górnych dróg oddechowych	Dodatni	Streptococcus pyogenes	streptococcus pyogenes
Posiew z górnych dróg oddechowych	Dodatni	2	Identyfikacja ( Org1 ) - Acinetobacter Iwoffii_x000D_ licznośc kolonii - dośc liczne_x000D_ Identyfikacja ( Org 2 ) - Streptococcus group C_x000D_ lecznosc kolonii - liczne
Posiew z górnych dróg oddechowych	Dodatni	2	Identyfikacja ( Org1 ) - Streptococcus pyogenes ( Strep. Group A )_x000D_ Liczność kolonii - liczne_x000D_ Identyfikacja ( org2 ) - Staphylococcus aureus_x000D_ licznośc kolonii - dośc liczne_x000D_ Komentarz - szczep wrażliwy na metycylinę - oznacza to wrażliwość na penicyliny przeciwgronkowcowe ( Kloksacylina ) peniyliny z inhibitorami i cefalosporyny.
Posiew w kierunku grzybów	Dodatni	Streptococcus pyogenes	Idewntyfikacja ( Org1 ) - Streptococcus pyogenes ( Strep. Group A)_x000D_ Liczność kolonii - liczne
Posiew materiałów z rany	Dodatni	Staphylococcus aureus	wymaz ze zmiany skórnej - posiew - _x000D_ Identyfikacja ( Org 1 ) - Staphylococcus aureus_x000D_ licznośc kolonii - liczne
Posiew z górnych dróg oddechowych	Dodatni	Staphylococcus aureus	Identyfikaca ( Org 1 ) - Staphylococcus aureus_x000D_ liczność kolonii - pojedyncze_x000D_ Komentarz - szczep wrażliwy na metycyline - oznacza to wrażliwość na penicyliny przeciwgronkowcowe ( Klokscylina ) , penicyliny z inhibitorami i cefalosporyny.
Posiew z górnych dróg oddechowych	Dodatni	Haemophilus parainfluenzae	haemophilus parainfluenzae_x000D_ liczność kolonii - liczne_x000D_ komenatrz - w kierunku Streptococcus pyogenes posiew ujemny, wyhodowano florę fizjologiczną Streptococcus viridans, neisseria sp.
Posiew z górnych dróg oddechowych	Dodatni	Streptococcus pneumoniae	Identyfikacja (Org1 ) - Streptococcus pneumoniae_x000D_ liczność kolonii - liczne_x000D_
Posiew moczu	Dodatni	Escherichia coli	Escherichia coli Komentarz:bakteriuria >10/6
Posiew moczu	Dodatni	Enterococcus faecalis	Identyfikacja ( Org1) - Enterococcus faecalis_x000D_ Bakteriuria 10/6 CFU/ml
Posiew moczu	Dodatni	Staphylococcus saprophyticus	Identyfikacja ( Org1)- Staphylococcus saprophyticus_x000D_ Bakteriuria - 10/4 CFU_x000D_ Kometarz - szczep oporny na metycylinę - in vivo oporny na wszystkie antybiotyki beta-laktamowe tj. penicyliny, penicyliony skojarzone z inhibitorami beta-laktamaz i karbapenemy
Posiew moczu	Dodatni	Escherichia coli	Identyfikacja ( Org 1 ) - Escherichia coli_x000D_ Bakteriuria - 10/6 CFU/ml
Posiew z górnych dróg oddechowych	Dodatni	Streptococcus pyogenes	Komentarz - wyhodowano florę fizjologiczną gardłą_x000D_ Identyfikacja (Org1 ) - Streptococcus pyogenes ( Strep. Group A )_x000D_ Liczność kolonii - dość liczne
Posiew materiałów z rany	Dodatni	Staphylococcus aureus	Stapylococcus aureus_x000D_ 10/6 CFU gram tkanki_x000D_ Szczep oporny na metycylinę - iv vivo oporny na wszystkie antybiotyki beta-laktamowe tj. penicyliny, penicyliny skojarzone i inhibitorami beta-laktamaz, cefalosporyny i karbapenemy
Posiew materiałów z rany	Dodatni	Staphylococcus epidermidis	Identyfikacja ( org1 ) - Staphylococcus epidermidis_x000D_ komentarz - szczep oporny na metycylinę - in vivo oporny na wszystkie antybiotyki beta-laktamowe tj. penicyliny, penicyliny skojarzone z inhibitorami beta-laktamaz, cefalosporyny, i karbapenemy
Posiew moczu	Dodatni	Escherichia coli	Eschrichia coli
Posiew z górnych dróg oddechowych	Dodatni	3	Identyfikacja ( Org1 ) - Streptococcus pyogenes ( Strep.Group A)_x000D_ Licznośc kolonii - dość liczne_x000D_ Identyfikacja (Or2 ) - Escherichia coli_x000D_ licznośc kolonii - poj. _x000D_ komentarz - kolonizacja_x000D_ Identyfikacja (Org3) - Candida albicans_x000D_ licznośc kolonii
Posiew wymazu z paznokcia	Dodatni	Staphylococcus saprophyticus	Materiał - paznokieć palucha prawego_x000D_ Identyfikacja - Staphylococcus saprophyticus_x000D_ liczność kolonii - wzrost obfity_x000D_
Posiew ze zmian skórnych	Dodatni	Pseudomonas aeruginosa	Identyfikacja ( Org1 ) - Pseudomonas aeruginosa_x000D_ Liczność kolonii - dość liczne
Posiew moczu	Dodatni	Escherichia coli	Identyfikacja ( Org1 ) - Escherichia coli_x000D_ Bakteriuria - 10/4 CFU/ml
Posiew moczu	Dodatni	Klebsiella pneumoniae	Identyfikacja ( Org1 ) - Klebsiella pneumoniae_x000D_ Bakteriuria - 10/6 CFU /ml
Posiew moczu	Dodatni	Escherichia coli	Identyfikacja ( org1 ) - Escherichia coli_x000D_ Liczność kolonii - 10/4 CFU/ml
Posiew moczu	Dodatni	Klebsiella pneumoniae	Identyfikacja ( Org1 ) - Klebsiella pneumoniae_x000D_ Bakteriuria - 10/4 CFU/ml
Posiew z górnych dróg oddechowych	Dodatni	Streptococcus pyogenes	Identyfikacja ( Org1 ) - Streptococcus pyogenes ( Strep. Group A)_x000D_ Liczność kolonii - Liczne
Posiew moczu	Dodatni	Klebsiella pneumoniae	Identyfikacja (Org1 ) - Klebsiella pneumoniae_x000D_ Liczność kolonii - 10/4 CFU/ml
Posiew z górnych dróg oddechowych	Dodatni	Haemophilus influenzae	Identyfikacja ( Org 1 ) - Heamophilus influenzae_x000D_ licznośc kolonii - nieliczne
Posiew moczu	Dodatni	Escherichia coli	Identyfikacja (Org1) - Escherichia coli_x000D_ Bakteriurua 10/5 CFU/ml
Posiew moczu	Dodatni	Escherichia coli	Identyfikacja ( Org1) - Escherichia coli_x000D_ Bakteriuria 10/6 CFU/ml
Posiew z górnych dróg oddechowych	Dodatni	2	Identyfikacja ( org 1 ) _ Enterobacter cloacae_x000D_ Licznosc kolonii - liczne_x000D_ Identyfikacja ( Org 2 ) Candida albicans_x000D_ licznosc kolonii - pojedyncze
Posiew z dolnych dróg oddechowych	Dodatni	2	Identyfikacja ( Org1 ) - Streptococcus viridans_x000D_ licznośc kolonii - liczmne_x000D_ Identyfikacja ( Org2 ) - Neisseria species_x000D_ liczność kolonii - liczne
Posiew moczu	Dodatni	Enterococcus faecalis	Identyfikacja ( Org1 ) - Enterococcus faecalis_x000D_ Bakteriuria - 10/4 CFU/ml
Posiew z górnych dróg oddechowych	Dodatni	Staphylococcus aureus	Identyfikacja ( Org1 ) - Staphylococcus aureus_x000D_ liczność kolonii - pojedyncze
Posiew moczu	Dodatni	Escherichia coli	Identyfikacja (Org,1 ) Escherichia coli
Posiew moczu	Dodatni	Escherichia coli	Identyfikacja ( Org, 1 ) Escherichia coli_x000D_ bakteriuria 10/6 CFU/ml_x000D_ Lekowrażliwość_x000D_ ampicylina R_x000D_ amoksycylina / kwas klawulanowy S_x000D_ cefalotyna / cefalosporyny 1G S_x000D_ cefuroksym S_x000D_ norfloksacyna S_x000D_ kotrimoksazol R_x000D_ tetracyklina R_x000D_ fosfomycyna S_x000D_ nitrofurantoina S
Posiew inny	Dodatni	Candida albicans	Wyhodowano liczne Candida albicans oraz florę fizjologiczną gardła
Posiew z górnych dróg oddechowych	Dodatni	Candida albicans	Identyfikacja ( Org1 ) - Candida albicans_x000D_ liczność kolonii - dość liczne_x000D_ komentarz - lekiem z wyboru jest flukonazol_x000D_ Identyfikacja ( Org2 ) - Streptococcus oralis_x000D_ liczność kolonii - liczne_x000D_ komentarz - w kierunku Streptococcus pyogenes posiew ujemny_x000D_ Identyfikacja ( Org3 ) - Neisseria species_x000D_ liczność kolonii - dość liczne_x000D_ Komentarz - flora fi…
Posiew z górnych dróg oddechowych	Dodatni	Haemophilus influenzae	Haemophilus influenzae_x000D_ liczność kolonii - liczne
Posiew z górnych dróg oddechowych	Dodatni	Staphylococcus aureus	Wyhodowano flore fizjologiczna Streptococcus viridans, Neisseria sp., W kierunku Streptococcus pyogenes posiew ujemny_x000D_ Identyfikacja ( Org 1 ) - Streptococcus aureus_x000D_ Licznośc kolonii - liczne_x000D_ komentarz - szczep wrażliwy na metycylinę - oznacza to wrażliwość na penicyliny przeciwgronkowcowe ( Klokscylina ) , penicyliny i cefarosporyny
Posiew z górnych dróg oddechowych	Dodatni	Staphylococcus aureus	Identyfikacja ( Org1 ) -Staphylococcus aureus_x000D_ liczność kolinii - dość liczne
Posiew z górnych dróg oddechowych	Dodatni	Corynabacterium spp	Identyfikacja ( Org1 ) - Corynebacterium species_x000D_ liczność kolonii - dość liczne
Posiew z górnych dróg oddechowych	Dodatni	Enterobacter cloace	Identyfikacja ( Org1 ) - enterobacter cloacae_x000D_ licznośc kolonii liczne_x000D_ Komentarz - kolonizacja
Posiew z dróg moczowo-płciowych - tlenowo	Dodatni	Staphylococcus aureus	Staphylococcus aureus_x000D_ liczność kolinii - liczne_x000D_
Posiew z górnych dróg oddechowych	Dodatni	Streptococcus pyogenes	Identyfikacja ( Org1 ) - Streptococcus pyogenes ( Strep. Group A)_x000D_ Liczność kolonii - liczne
Posiew z górnych dróg oddechowych	Dodatni	Streptococcus pyogenes	Identyfikacja ( Org1 ) Streptoccus pyogenes ( Strep. Group A)_x000D_ Liczność kolonii - liczne
Posiew z górnych dróg oddechowych	Dodatni	Streptococcus pyogenes	Identyfikacja ( Org1 ) - Streptococcus pyogenes ( Strep. GroupA)_x000D_ Liczność kolonii - liczne
Posiew plwociny na BK	Dodatni	Haemophilus influenzae	Posiew ogólny-Haemophilus influenzae
Posiew moczu	Dodatni	Escherichia coli	Escherichia coli
Posiew z górnych dróg oddechowych	Dodatni	Haemophilus parainfluenzae	wyhodowano florę fizjologiczną Streptococcus viridans, Neisseria sp. W kierunku Streptococcus pyogenes posiew ujemny_x000D_ Identyfikacja ( Org 1 ) Haemophilus parainfluenzae_x000D_ licznośc kolonii - dośc liczne
Posiew z górnych dróg oddechowych	Dodatni	Staphylococcus aureus	Wyhodowanoflorę fizjologiczną Streptococcus viridans, Neisseria sp, w kierunku Streptococcus pyogenes posiew ujemny_x000D_ Identyfikacja ( Org 1) - Staphylococcus aureus_x000D_ licznosc kolonii - pojedyńcze_x000D_ Komentarz - Staphylococcus aureus wrażliwy na metycylinę ( Oxacylinę ) - oznacza to wrażliwośc na penicyliny przeciwgronkowcowe, cefalosporyny I,II,III generacji oraz penicyliny z inhib…
Posiew z górnych dróg oddechowych	Dodatni	Staphylococcus aureus	Komentarz - Wyhodowano florę fizjologiczną: Streptococcus viridans, Neisseria sp.,W kierunku Streptococcus pyogenes posiew ujemny._x000D_ Identyfikacja ( Org1 ) - Staphylococcus aureus_x000D_ Liczność kolonii - dość liczne_x000D_ komentarz - Staphylococcus aureus wrażliwy na metycylinę ( Oxacylinę)- oznacza to wrażliwość na penicyliny przeciwgronkowcowe, cefalosporyny I,II,III generacji oraz peni…
Posiew z górnych dróg oddechowych	Dodatni	Staphylococcus aureus	Identyfikacja ( Org1 ) - Staphylococcus aureus_x000D_ Liczność kolonii - liczne_x000D_ komentarz - Staphylococcus aureus wrażliwy na metycylinę ( Oxacylinę)- oznacza to wrażliwość na penicyliny przeciwgronkowcowe, cefalosporyny I,II,III generacji oraz penicyliny z inhibitorami. Lekiem w wyboru jest Kloksaylina ( Synatrpen).
Posiew z górnych dróg oddechowych	Dodatni	Staphylococcus aureus	Identyfikacja ( Org1 ) - Staphylococcus aureus_x000D_ Liczność kolonii - liczne_x000D_
Posiew moczu	Dodatni	Escherichia coli	Escherichia coli, Bakteriuria: 10/3 CFU/ml
Posiew moczu	Dodatni	Proteus mirabilis	Proteus mirabilis
Posiew moczu	Dodatni	2	Identyfikacja ( Org1 ) - Serratia marcescens_x000D_ Bakteriuria 10/4 CFU_x000D_ Komentarz - szczep oporny na penicyliny, aminopenicyliny i cefalosporyny I i II generacji_x000D_ Identyfikacja ( Org 2 ) - Escherichia coli_x000D_ Bakteriuria 10/4 CFU
Posiew z górnych dróg oddechowych	Dodatni	Staphylococcus aureus	Identyfikacja ( Org1 ) - Staphylococcus aureus_x000D_ Liczność kolonii - pojedyncze_x000D_ Komentarz - Staphylococcus aureus wrażliwy na metycylinę ( Oxacylinę)_x000D_ oznacza to wrażliwość na penicyliny przeciwgronkowcowe, cefalosporyny I,II,III generacji oraz penicyliny z inhibitorami. Lekiem z wyboru jest kloksaylina (Syntarpen).
Posiew moczu	Dodatni	Escherichia coli	Escherichia coli
Posiew moczu	Dodatni	Escherichia coli	Identyfikacja ( Org1 ) - Escherichia coli_x000D_ Liczność kolonii - 10/6 CFU/ml
Posiew wymazu z paznokcia	Dodatni	Staphylococcus haemolyticus	Materiał - paznokcie paluchów_x000D_ Identyfikacja - Staphylococcus haemolyticus_x000D_ Liczność kolonii - wzrost obfity
Posiew moczu	Dodatni	Escherichia coli	Identyfikacja ( Org1 ) - Escherichia coli_x000D_ Bakteriuria 10/6 CFU/ml
Posiew z górnych dróg oddechowych	Dodatni	Staphylococcus aureus	Wyhodowanao florę fizjologiczną - Streptococcus viridans, neisseria sp_x000D_ Identyfikacja ( Org 1 ) - Staphylococcus aureus_x000D_ Liczność kolonii - liczne_x000D_ Lekowrażliwość :_x000D_ kloksacylina -S_x000D_ amoksycylina / kwas klawulanowy -S_x000D_ cefalotyna / cefalosporyny 1G - S_x000D_ cefuroksym -S_x000D_ gentamycyna -S_x000D_ ciprofloksacyna -S_x000D_ erytromycyna -S_x000D_ kotrimoksaz…
Posiew materiałów z rany	Dodatni	Staphylococcus epidermidis	Identyfikacja ( Org1 ) - Staphylococcus epidermidis_x000D_ Liczność kolonii - 10/5 CFU/gram tkanki_x000D_ Komentarz - szczep wrażliwy na metycylinę - oznacza to wrażliwość na penicyliny przeciwgronkowcowe ( Kloksacylina), penicyliny z inhibitorami i cefalosporyny.
Posiew z górnych dróg oddechowych	Ujemny		Wyhodowano florę fizjologiczną: Streptococcus viridans, Neisseria sp.,W kierunku Streptococcus pyogenes posiew ujemny.
Posiew z górnych dróg oddechowych	Dodatni	Enterobacter aerogenes	Identyfikacja ( Org1 ) - Enterobacter aerogenes_x000D_ Licznośc kolonii - liczne_x000D_ komantarz - kolonizacja
Posiew moczu	Dodatni	Escherichia coli	Identyfikacja ( Org1 ) - Escherichia coli_x000D_ Bakteriuria - 10/6 CFU/ml
Posiew inny	Dodatni	Staphylococcus epidermidis	Staphylococcus epidrmidis
Posiew z górnych dróg oddechowych	Ujemny		wyhodowano florę fizjilogiczną Streptococcus viridans, neisseria sp.
Posiew moczu	Dodatni	Enterococcus faecalis	Enterococcus faecalis
Posiew moczu	Dodatni	Enterococcus faecalis	Enterococcus faecalis
Posiew ze zmian skórnych	Dodatni	Staphylococcus aureus	Identyfikacja ( Org1 ) - Staphylococcus aureus_x000D_ Liczność kolinii - 10/5 CGU/gram tkanki_x000D_ Komentarz - szczep wraźliwy na metycylinę - oznacza to wrażliwość na penicyliny przeciwgronkowcowe ( Kloksacylina ), penicyliny z inhibitorami i cefalosporyny
Posiew ze zmian skórnych	Dodatni	Staphylococcus aureus	Identyfikacja ( Org1 ) - Staphylococcus aureus_x000D_ Liczność kolonii - 10/5 CFU / gram tkanki_x000D_ Komentarz - szczep wrażliwy na metycylinę - oznacza to wrażliwosć na penicyliny przeciwgronkowcowe ( Kloksacylina), penicyliny z inhibitorami i cefalosporyny.
Posiew moczu	Dodatni	Klebsiella pneumoniae	Identyfikacja ( Org1 ) Klebsiella pneumoniae_x000D_ Bakteriuria 10/6 CFU/ml
Posiew moczu	Dodatni	Escherichia coli	Identyfikacja ( Org1 ) - Escherichia coli_x000D_ Bakteriuria - 10/6 CFU/ml
Posiew moczu	Dodatni	Escherichia coli	Identyfikacja ( Org1 ) - Escherichia coli_x000D_ Liczność kolonii - 10/6 CFU/ml
Posiew moczu	Dodatni	Staphylococcus epidermidis	IOdentyfikacja ( Org1 ) - Staphylococcus epidermidis_x000D_ Bakteriuria - 10/6 CFU/ml
Posiew ze zmian skórnych	Dodatni	Staphylococcus saprophyticus	Identyfikacja ( Org1 ) - Staphylococcus saprophyticus_x000D_ Liczność kolinii - liczne_x000D_ Komentarz - szczep wrażliwy na metycylinę - oznacza to wrażliwość na penicyliny przeciwgronkowcowe ( Kloksacylina) , penicyliny z inhibitorami i cefalosporyny.
Posiew z górnych dróg oddechowych	Dodatni	Staphylococcus aureus	Identyfikacja ( Org 1) - Staphylococcus aureus_x000D_ Liczność kolonii - liczne_x000D_ Komentarz - Staphylococcus aureus wrażliwy na metycylinę ( Oxacylinę) - oznacza to wrażliwość na penicyliny przeciwgronkowcowe, cefalosporyny I,II,III generacji oraz penicyliny z inhibitorami. Lekiem z wyboru jest kloksacylina ( Syntarpen).
Posiew z górnych dróg oddechowych	Dodatni	Staphylococcus aureus	Identyfikacja ( Org1 ) - Staphylococcus aureus_x000D_ kolonizacja_x000D_ Liczność kolonii - liczne
Posiew z dolnych dróg oddechowych	Dodatni	2	Komentarz - Wyhodowano florę fizjologiczną: Streptococcus viridans, Neisseria sp.,W kierunku Streptococcus pyogenes posiew ujemny._x000D_ Identyfikacja ( Org1 ) - Enterobacter aerogenes_x000D_ liczność kolonii - dość liczne_x000D_ Komentarz - kilonizacja_x000D_ Identyfikacja ( Org2 ) - Candida species_x000D_ liczność kolonii - liczne
Posiew z górnych dróg oddechowych	Dodatni	Staphylococcus aureus	Identyfikacja ( Org1 ) - Syaphylococcus aureus_x000D_ Liczność kolonii - pojedyńcze
Posiew z górnych dróg oddechowych	Dodatni	Staphylococcus aureus	Identyfikacja ( Org 1 ) - Staphylococcus aureus_x000D_ liczność kolonii - pojedyncze_x000D_ Komentarz - Staphylococcus aureus wyażliwy na metycylinę ( Oxacylinę ) oznacza to wrażliwośc na penicyliny przeciwgronkowcowe, cefalosporyny I,II,III generacji oraz penicyliny z inhibitorami. Lekiem z wyboru jest kloksacylina ( Syntarpen ).
Posiew z górnych dróg oddechowych	Dodatni	Staphylococcus aureus	Identyfikacja ( Org1 ) - Staphylococcus aureus_x000D_ Liczność kolonii - liczne_x000D_ Komentarz - Staphylococcus aureus wrażliwy na metycylinę ( Oxacylinę)- oznacza to wrażliwość na penicyliny przeciwgronkowcowe, cefalosporyny I,II i III generacji oraz penicyliny z inhibitorami. Lekiem z wyboru jest kloksacylina ( Syntarpen )._x000D_
Posiew z górnych dróg oddechowych	Dodatni	Staphylococcus aureus	Identyfikacja ( Org1) - Staphylococcus aureus_x000D_ Liczność kolonii - dość liczne_x000D_
Posiew z górnych dróg oddechowych	Dodatni	Staphylococcus aureus	Identyfikacja ( Org1) - Staphylococcus aureus_x000D_ liczność kolonii - pojedyncze_x000D_ Komentarz - Staphylococcus aureus wrażliwy na metycylinę ( Oxacylinę) - oznacza to wrażliwość na penicyliny przeciwgronkowcowe, cefalosporyny I,II,III generacji oraz penicyliny z inhibitorami. Lekiem z wyboru jest kloksacylina (Syntarpen).
Posiew materiałów z rany	Dodatni	Streptococcus pyogenes	Streptococcus pyogenes ( Strep. Group A )_x000D_ liczność kolonii - dość liczne
Posiew z górnych dróg oddechowych	Dodatni	Proteus mirabilis	Identyfikacja ( Org 1 ) Proteus mirabilis_x000D_ licznosc kolonii - dośc liczne
Posiew z górnych dróg oddechowych	Dodatni	Staphylococcus aureus	Identyfikacja ( Org1 ) - Staphylococcus aureus_x000D_ Liczność kolonii - dość liczne_x000D_ Komentarz - Staphylococcus aureus wrażliwy na metycylinę ( Oxacylinę ) - oznacza to wrażliwość na penicyliny przeciwgronkowcowe, cefalosporyny I,II,III generacji oraz penicyliny z inhibitorami. Lekiem z wyboru jest kloksacylina ( Syntarpen ).
Posiew moczu	Dodatni	Citrobacter freundii	Identyfikacja ( Org 1 ) i Citrobacter freundii_x000D_ bakteriuria 10/6 CFU /ml
Posiew moczu	Dodatni	Escherichia coli	Identyfikacja ( Org 1 ) - Escherichia coli_x000D_ bakteriuria - 10/6 CFU /ml
Posiew moczu	Dodatni	Escherichia coli	Identyfikacja ( Oeg 1 ) - Escherichia coli_x000D_ Bakteriuria 10/6 CFU/ml
Posiew moczu	Dodatni	Serratia odorifera	Identyfikacja ( org 1 ) - Serratia odorifera_x000D_ bakteriuria - 10/4 CFU
Posiew moczu	Dodatni	Escherichia coli	Identyfikacja ( Org 1 ) - Escherichia coli
Posiew materiałów z rany	Dodatni	3	Identyfikacja ( Org1 ) - Serratia marcescens_x000D_ Liczność kolonii - liczne_x000D_ Identyfikacja ( Org2) - pseudomonas aeruginosa_x000D_ liczność kolonii - liczne_x000D_ Identyfikacja ( Org3)- Staphylococcus epidermidis_x000D_ liczność kolonii - dość liczne
Posiew moczu	Dodatni	Escherichia coli	Identyfikacja ( Org 1) - Escherichia coli_x000D_ Liczność kolonii - 10/3 CFU/ml
Posiew moczu	Dodatni	Escherichia coli	Identyfikacja (Org1) - Escherichia coli_x000D_ Bakteriuria 10/3 CFU/ml
Posiew plwociny na BK	Dodatni	Candida lipolitica	Plwocina posiew ogólny-Streptococcus oralis Candida lipolitica
Posiew z górnych dróg oddechowych	Dodatni	Staphylococcus aureus	W kierunku Streptococcus pyogenes posiew ujemny, hodowla w kierunku Streptococcus pneumoniae i Haemophilus inflenzae - ujemny_x000D_ Identyfikacja - ( Org1 ) - Staphylococcus aureus_x000D_ licznosć kolonii - pojedyncze_x000D_ Komentarz - Staphylococcus aureus wrazliwy na metycylinę ( Oxacylinę ) - oznacza to wrażliwość na penicyliny przeciwgronkowcowe, cefalosporyny I,II i III generacji oraz peni…
Posiew moczu	Dodatni	Escherichia coli	Identyfikacja ( Org1 ) - Escherichia coli_x000D_ Bakteriuria 10/4 CFU/ml
Posiew inny	Dodatni	Candida glabrata	Plwocina posiew ogólny - Candida glabrata S.pyogenes hodow. Streptococcus oralis Komentarz: liczne
Posiew z górnych dróg oddechowych	Dodatni	Streptococcus pyogenes	wyhodowano florę fizjologiczną: streptococcus viridans, neisseria sp. Identyfikacja: streptococcus pyogenes , licznośc kolonii: liczne
Posiew moczu	Dodatni	Candida albicans	Identyfikacja ( Org 1) - candida albicas_x000D_ Bakteriuria - 10/4 CFU/ml
Posiew moczu	Dodatni	Staphylococcus epidermidis	Komentarz - podejrzenie kolonizacji_x000D_ Hodowla ilościowa - 10/4 CFU/ml_x000D_ ( Identyfikacja Org1 ) - Staphylococcus epidermidis - szczep oporny na metycylinę - in vivo oporny na wszystkie antybiotyki beta-laktamowe tj. penicyliny, penicyliny skojarzone z inhibitorami beta-laktamaz, cefalosporyny i karbapenemy._x000D_
Posiew ropy	Dodatni	Staphylococcus epidermidis	Identyfikacja (Org1) - Staphylococcus epidermidis_x000D_ licznośc kolonii - poj._x000D_
Posiew z dolnych dróg oddechowych	Dodatni	2	Identyfikacja (Org 1)- Streptococcus pyogenes _x000D_ Liczność kolonii - dość liczne_x000D_ Identyfikacja ( Org2 ) - Haemophilus parainfluenzae_x000D_ liczność kolonii - dość liczne
Posiew inny	Dodatni	2	Plwocina posiew ogólny - Streptococcus pyogenes Streptococcus oralis Candida spp Komentarz:dość liczne
Posiew inny	Dodatni	2	Posiew z dolnych dróg oddechowych: Haemophilus parainfluenzae, Liczność kolonii: dość liczne, Wyhodowano florę fizjologiczną: Streptococcus viridans, Neisseria sp. Poj. Candida ssp.
Posiew moczu	Dodatni	Escherichia coli	Identyfikacja: ( Org,1)-Escherichia coli, _x000D_ Bakteriuria: 10/3 CFU/ml _x000D_ Lekowrażliwość: _x000D_ Ampicylina-S_x000D_ Amiksycylina/kwas klawulanowy - S_x000D_ Cefalotyna/Cefalosporyny 1G - S_x000D_ Cefuroksym - S_x000D_ Ceftazydym - S_x000D_ Amikacyna - S_x000D_ Norfloksacyna - S_x000D_ Fosfomycyna - S_x000D_ Nitrofurantoina - S_x000D_ R-oporny, S-wrażliwy, I-średniowrażliwy
Posiew inny	Dodatni	Staphylococcus aureus	Wymaz ze zmiany skórnej:_x000D_ Identyfikacja ( Org 1 ) staphylococcus aureus_x000D_ liczność kolonii - dość liczne_x000D_ komentarz: staphylococcus aureus wrażliwy na metycylinę ( Oxacylinę ) - oznacza to wrażliwośc na penicyliny przeciwgronkowcowe, cefalosporyny I,II i III generacji oraz penicyliny z inhibitorami. Lekiem z wyboru jest kloksacylina ( syntarpen )_x000D_ Lekowrażliwość:_x000D_ gen…
Posiew z górnych dróg oddechowych	Dodatni	Staphylococcus aureus	Identyfikacja ( Org 1 ) staphylococcus aureus_x000D_ liczność kolonii - pojedyncze_x000D_ Komentarz: staphylococcus aureus wrażliwy na metycylinę ( Oxacylinę ) - oznacza to wrażliwośc na penicyliny przeciwgronkowcowe, cefalosporyny I,II i III generacji oraz penicyliny z inhibitorami. Lekiem z wyboru jest kloksacylina ( syntarpen )_x000D_ Lekowrażliwość:_x000D_ erytromycyna - S_x000D_ kotrimoksazo…
Posiew z górnych dróg oddechowych	Dodatni	Enterobacter aerogenes	flora fizjologiczna noso-gardzieli_x000D_ Identyfikacja ( Org 1 ) enterobacter aerogenes_x000D_ liczność kolonii - dośc liczne_x000D_ Lekowrażliwość:_x000D_ ampicylina - R_x000D_ amoksycylina/ kwas klawulanowy - R_x000D_ cefuroksym I_x000D_ cefotaksym - S_x000D_ gentamycyna - S_x000D_ ciprofloksacyna - S_x000D_ kotrimoksazol - S_x000D_ doksycyklina - S_x000D_ R - oporny, S - wrażliwy, I - średnio…
Posiew inny	Dodatni	Staphylococcus aureus	wymaz ze zmiany skórnej - _x000D_ staphylococcus aureus_x000D_ liczność kolonii - liczne_x000D_ komentarz - szczep wrażliwy na metycylinę - oznacza to wrażliwość na penicyliny przeciwgronkowcowe ( Kloksacylina ) penicyliny z inhibitorami i cefalosporyny
Posiew z górnych dróg oddechowych	Dodatni	Staphylococcus aureus	Identyfikacja ( Org 1 ) Staphylococcus aureus_x000D_ liczność kolonii - dość liczne_x000D_ komentarz - Staphylococcus aureus wrażliwy na metycylinę ( Oxacylinę ) - oznacza to wrażliwość na penicyliny przeciwgrnkowcowe, cefalosporyny I,II,III generacji oraz penicyliny z inhibitorami. Lekiem z wyboru jest kloksacylina ( Syntarpen )_x000D_ Identyfikacja ( Org. 2 ) Enterobacter aerogenes_x000D_ liczn…
Posiew inny	Dodatni	Staphylococcus koagulazoujemny	Wymaz ze zmiany skórnej - _x000D_ Identyfikacja ( Org 1 ) - Staphylococcus koagulazo ujemny_x000D_ licznośc kolonii - liczne_x000D_ Komentarz - Szczep wrażliwy na metycylinę - oznacza to warażliwość na penicyliny przeciwgronkowcowe ( Klikscylina ), penicyliny i inhibitorami i cefalosporyny.
Posiew z górnych dróg oddechowych	Dodatni	Haemophilus influenzae	Wyhodowano florę fizjologiczną Streptococcus viridans, neisseriasp, w kierunku Streptococcus pyogenes posiew ujemny_x000D_ Identyfikacja ( Org 1 ) Haemophilus influenzae_x000D_ liczność kolonii - dośc liczne
Posiew z górnych dróg oddechowych	Dodatni	Staphylococcus aureus	Identyfikacja ( Org 1 ) - Streptococcus aureus_x000D_ liczność kolonii - pojedyncze_x000D_ komentarz - Staphylococcus aureus wrażliwy na metycylinę ( Oxacylinę ) - oznacza to wrażliwość na penicyliny przeciwgronkowcowe, cefalosporyny I,II, i III generacji oraz penicyliny z inhibitorami. Lekiem z wyboru jest kloksacylina ( Syntrapen )
Posiew ze zmian skórnych	Dodatni	Staphylococcus haemolyticus	Identyfikacja ( Org1 ) - Staphylococcus haemolyticus_x000D_ liczność kolonii - dość liczne_x000D_ Komentarz - szczep wrażliwy na metycylinę - oznacza to wrażliwość na penicyliny przeciwgronkowcowe ( Klokasacylina ) , penicyliny z inhibitorami i cefalosporyny.
Posiew ogólny kału	Dodatni	Escherichia coli	Identyfikacja ( Org1 ) - Escherichia coli_x000D_ Liczność kolonii - liczne_x000D_ Komentarz - szczep niepatogenny, posiew w kierunku Yesrinia enterocolitica - ujemny.
Posiew z górnych dróg oddechowych	Dodatni	Staphylococcus aureus	W kierunku streptococcus pyogenes posiew ujemny - hodowla w kierunku Streptococcus pneumoniae i Haemophilus influenzae - ujemna_x000D_ Identyfikacja ( Org1 ) - Staphylococcus aureus_x000D_ liczność kolonii - liczne
Posiew materiałów z rany	Dodatni	Pseudomonas aeruginosa	Identyfikacja (Org1) - Pseudomonas aeruginosa_x000D_ Liczność kolonii - 10/6 CFU/gram tkanki
Posiew moczu	Dodatni	Enterococcus faecalis	Identyfikacja - enterococcus faecalis_x000D_ bakteriuria 10/4 CFU_x000D_ LekowrażliwośC_x000D_ ampicylina S_x000D_ gentamycyna 120 R_x000D_ norfloksacyna R_x000D_ fosfomycyna S_x000D_ nitrofurantoina S_x000D_ streptomycyna 300 R_x000D_ tetracyklina / doksycyklina R_x000D_ R-oporny, S-wrażliwy, I-średniwrażliwy
Posiew moczu	Dodatni	2	Identyfikacja ( Org1 ) - Escherichia coli_x000D_ liczność kolonii - 10/5 CFU/ml_x000D_ Identyfikacja ( Org2 ) - Enterococcus faecalis_x000D_ liczność kolonii 10/5 CFU/ml
Posiew z górnych dróg oddechowych	Dodatni	Moraxella catarhalis	flora fizjologiczna noso-gardzieli, w kierunku Streptococcus pyogenes posiew ujemny_x000D_ Identyfikacja ( Org, 1 ) - Moraxella ( Bran. ) catarhalis_x000D_ licznośc kolonii - liczne
Posiew z górnych dróg oddechowych	Dodatni	Haemophilus parainfluenzae	Wyhodowano flore fizjologiczną Streptococcus viridans, Neisseria sp, W kierunku pyogenes posiew ujemny_x000D_ Identyfikacja ( Org. 1 ) haemophilus parainfluenzae_x000D_ licznośc kolonii - dość liczne
Posiew z górnych dróg oddechowych	Dodatni	Staphylococcus aureus	Idetyfikacja ( Org 1 ) - Staphylococcus aureus_x000D_ licznośc kolonii - liczne_x000D_
Posiew z górnych dróg oddechowych	Dodatni	Streptococcus pneumoniae	Komentarz - W kierunku Streptococcus pyogenes posiew ujemny.,Wyhodowano florę fizjologiczną gardła_x000D_ Identyfikacja (Org1)- Streptococcus pneumoniae_x000D_ liczność kolonii - dość liczne
Posiew w kierunku grzybów	Dodatni	2	Identyfikacja ( Org1 ) - Candida tropicalis_x000D_ liczność kolonii - poj._x000D_ Identyfikacja ( Org2 ) - Candida albicans_x000D_ liczność kolonii - poj.
Posiew z górnych dróg oddechowych	Dodatni	Staphylococcus aureus	Identyfikacja ( Org1 ) - Staphylococcus aureus_x000D_ Liczność kolonii - dość liczne_x000D_ Komentarz - szczep oporny na metycylinę - in vivo oporny na wszystkie antybiotyki beta-laktamowe tj. penicyliny, penicyliny skojarzone z inhibitorami beta-laktamaz, cefalosporyny i karbapenemy
Posiew z górnych dróg oddechowych	Dodatni	Staphylococcus aureus	Identyfikacja ( Org1 ) - Staphylococcus aureus_x000D_ Liczność kolonii - dość liczne_x000D_ Komentarz - Staphylococcus aureus wrażliwy na metycylinę ( Oxacylinę ) - oznacza to wrażliwość na penicyliny przeciwgronkowcowe, cefalosporyny I,II,III generacji oraz penicyliny z inhibitorami. Lekiem z wyboru jest kloksacylina ( Syntarpen ).
Posiew plwociny na BK	Dodatni	Prątki kwasooporne	hodowla (+)
Posiew z górnych dróg oddechowych	Dodatni	Staphylococcus aureus	Staphylococcus aureus wrażliwy na metycylinę ( Oxacyline ) oznacza to wrażliwość na penicyliny przeciwgronkowcowe, cefalosporyny I,II,III generacji z inhibitorami. Lekiem z wyboru jest kloksacylina ( Syntarpen )_x000D_ Identyfikacja - staphylococcus aureus_x000D_ liczność kolonii - liczne_x000D_ komentarz wyhodowano florę fizjologiczna streptococcus viridans, neisseria sp, w kierunku streptococcu…
Posiew moczu	Dodatni	Trichomonas vaginalis	Trichomonas vaginalis
Posiew moczu	Dodatni	Escherichia coli	Escherichia coli Bakteriuria:10/6 CFU/ml
Posiew moczu	Dodatni	Escherichia coli	Escherichia coli
Posiew moczu	Dodatni	Escherichia coli	Escherichia coli_x000D_ Bakteriuria - 10/6 CFU/ml
Posiew moczu	Dodatni	Serratia odorifera	Identyfikacja ( Org 1 ) Serratia odorifera_x000D_ Bakteriuria 10/6 CFU/ml
Posiew moczu	Dodatni	Escherichia coli	Escherichia coli
Posiew moczu	Dodatni	Escherichia coli	identyfikacja (Org 1 ) escherichia coli_x000D_ bakteriuria 10/6 CFU/ml
Posiew moczu	Dodatni	Citrobacter koseri	Citrobacter koseri_x000D_ szczep wykazuje naturalną oporność na ampicylinę, amoksycyline, amoksycylinę /Kw. klawulanowy, cefalotynę, cefradynę, cefaleksynę oraz obniżoną oporność na cefuroksym_x000D_ komentarz - wskazane powtórzenie badania
Posiew moczu	Dodatni	Citrobacter koseri	Identyfikacja - Citriobacter koseri_x000D_ bakteriuria 10/6 CFU/ml
Posiew moczu	Dodatni	Escherichia coli	Identyfikacja ( Org 1 ) - escherichia coli_x000D_ Bakteriuria 10/6 CFU/ml
Posiew moczu	Dodatni	Klebsiella pneumoniae	(22.03.11) Posiew moczu - wynik dodatni. Klebsiella pneumoniae. Bakteriuria 10/6._x000D_ Lekowrażliwość:_x000D_ Oporny: Ampicylina_x000D_ wrażliwy: Amoksycylina/Kwas Klawulanowy, Cefalotyna/Cefalosporyny 1G, Ceftazydym, Norfloksacyna, Kotrimoksazol, Doksycyklina, Fosfomycyna, Nitrofurantoina.
Posiew moczu	Dodatni	Escherichia coli	Identyfikacja ( Org 1 ) _ escherichia coli_x000D_ Bakteriuria 10/6 CFU/ml
Posiew moczu	Dodatni	Proteus mirabilis	Identyfikacja ( Org1 ) - Proteus mirabilis_x000D_ Bakteriuria - 10/6 CFU/ml
Posiew moczu	Dodatni	Proteus vulgaris	Identyfikacja ( Org1 ) - Proteus vulgaris
Posiew moczu	Dodatni	Escherichia coli	escherichia coli
Posiew moczu	Dodatni	Escherichia coli	Identyfikacja (Org1 ) - Escherichia coli_x000D_ Bakteriuria 10/6 CFU/ml
Posiew moczu	Dodatni	Proteus mirabilis	Identyfikacja ( Org1 ) - Proteus mirabilis_x000D_ Bakteriuria - 10/6 CFU/ml
Posiew z górnych dróg oddechowych	Dodatni	2	Wyhodowano florę fizjologiczną Streptococcus viridans, Neisseria sp. w kierunku Streptococcus pyogenes posiew ujemny_x000D_ Identyfikacja ( Org1 ) - Haemophilus parainfluenzae_x000D_ Licznośc kolonii - dość liczne_x000D_ Identyfikacja ( Org 2 ) - Neisseria gonorrhoeae_x000D_ licznosc kolonii - dośc liczne
Posiew z górnych dróg oddechowych	Dodatni	Streptococcus pyogenes	Identyfikacja ( Org1 ) - Streptococcus pyogenes ( Strep. Group A )_x000D_ Liczność kolonii - liczne
Posiew z górnych dróg oddechowych	Dodatni	Streptococcus grou G	wyhodowano flore fizj. Streptococcus viridans, neisseria sp, Idntyfikacja: Streptococcus group G liczność kolonii: liczne
Posiew z górnych dróg oddechowych	Dodatni	Streptococcus pyogenes	Streptococcus pyogenes (Strep.Group A) Liczne
Posiew inny	Dodatni	Staphylococcus aureus	Wymaz z rany: Staphylococcus aureus
Posiew materiałów z rany	Dodatni	Staphylococcus aureus	Identyfikacja ( Org1 ) - Staphylococcus aureus_x000D_ Licznośc kolonii - 10/6 CFU/gram tkanki_x000D_ Komentarz - szczep wrażliwy na metycylinę - oznacza to wrażliwość na penicyliny przeciwgronkowcowe ( Kloksacylina ) , penicyliny z inhibitorami i cefalosporyny
Posiew materiałów z rany	Dodatni	Pseudomonas aeruginosa	Identyfikacja ( Org1 ) - Pseudomonas aeruginosa_x000D_ Licznośc kolonii - 10/6 CFU/gram tkanki
Posiew materiałów z rany	Dodatni	2	Identyfikacja: Pseudomonas aeruginosa _x000D_ 10/6 CFU/gram tkanki_x000D_ _x000D_ Identyfikacja: Streptococcus pyogenes (Strep. Group A)_x000D_ 10/6 CFU/gram tkanki.
Posiew materiałów z rany	Dodatni	2	Wymaz z rany_x000D_ Identyfikacja ( Org1 ) - Pseudomonas aeruginosa_x000D_ Liczność kolonii - 10/3 CFU/gram tkanki_x000D_ Identyfikacja ( Org2 ) - Streptococcus pyogenes ( Strep.GroupA)_x000D_ Licznośc kolonii - 10/5 CFU/gram tkanki
Posiew ze zmian skórnych	Dodatni	Pseudomonas aeruginosa	Identyfikacja ( Org1 ) - Pseudomonas aeruginosa
Posiew materiałów z rany	Dodatni	2	Płyn z rany ( rana, kośc udowa lewa)_x000D_ Identyfikacja ( Org1 ) - Pseudomonas aeruginosa_x000D_ Liczność kolonii - 10/3 CFU/gram tkanki_x000D_ Identyfikacja ( Org2 ) - Streptococcus pyogenes ( Strep.GroupA)_x000D_ Licznośc kolonii- 10/5 CFU/gram tkanki
Posiew materiałów z rany	Dodatni	2	Identyfikacja (Org1) - Pseudomonas aeruginosa_x000D_ Licznośc kolonii - liczne_x000D_ Identyfikacja (Org2) - Staphylococcus koagulozoujemny_x000D_ Liczność kolonii - dośc liczne_x000D_ Komentarz - szczep oporny na metycylinę - in vivo oporny na wszystkie antybiotyki beta-laktamowe tj. penicyliny skojarzone z inhibitorami beta-laktamaz, cefalosporyny i karbapenemy
Posiew materiałów z rany	Dodatni	Staphylococcus aureus	Identyfikacja ( Org1 ) - Staphylococcus aureus_x000D_ Liczność kolonii - liczne_x000D_ Identyfikacja ( Org2 ) - Streptococcus pyogenes ( Strep. Group A)_x000D_ liczność kolonii - liczne
Posiew moczu	Dodatni	Pseudomonas aeruginosa	Pseudomonas aeruginosa Bakteriuria: 10/5 CFU/ml
Posiew moczu	Dodatni	Pseudomonas aeruginosa	pseudomonas aeruginosa
Posiew moczu	Dodatni	Stenotrophomonas maltophilia	Stenotrophomonas maltophilia, Bakteriuria: 10/4 CFU
Posiew moczu	Dodatni	Escherichia coli	escherichia coli
Posiew moczu	Dodatni	Escherichia coli	Escherichia coli
Posiew z górnych dróg oddechowych	Dodatni	Klebsiella pneumoniae	Wyhodowano florę fizjologiczną Streptococcus viridans, Neisseria sp w kierunku grzybów chorobotwórczych - posiew ujemny, w kierunku Streptococcus pyogenes posiew ujemny_x000D_ Identyfikacja ( Org 1 ) - Klebsiella pneumoniae_x000D_ licznośc kolonii - nieliczne
Posiew z górnych dróg oddechowych	Dodatni	Klebsiella pneumoniae	Identyfikacja ( org 1 ) - Klebsiella pneumoniae_x000D_ licznośc kolonii - liczne_x000D_ W kierunku grzybów chorobotwórczych posiew ujemny
Posiew z górnych dróg oddechowych	Dodatni	Staphylococcus aureus	Identyfikacja ( Org1 ) - Staphylococccus aureus_x000D_ Licznośc koloni - dość liczne_x000D_ komentarz - Staphylococcus aureus wrażliwy na metycylinę ( Oxacylinę) - oznacza to wrażliwość na penicyliny przeciwgronkowcowe, cefalosporyny I,II,III genercji oraz penicyliny z inhibitorami, Lekiem z wyboru jest kloksacylina ( Syntarpen).
Posiew z górnych dróg oddechowych	Dodatni	Streptococcus pyogenes	Komentarz - Wyhodowano florę fizjologiczną Streptococcus viridans. Neisseria sp._x000D_ Identyfikacja ( Org1 ) - Streptococcus pyogenes ( Strep. Group A)_x000D_ Licznośc kolonii - pojedyncze
Posiew ropy	Dodatni	Acinetobacter baumanii	Identyfikacja - Acinetobacter baumannii_x000D_ Liczność kolonii - poj.
Posiew z górnych dróg oddechowych	Dodatni	2	Identyfikacja ( Org1 ) - Streptococcus group C_x000D_ liczność kolonii - poj._x000D_ Identyfikacja ( Org2)- Candida albicans_x000D_ liczność kolonii - poj.
Posiew z górnych dróg oddechowych	Dodatni	Streptococcus pyogenes	komentarz - wyhodowano florę fizjologiczną Streptococcus viridans, Neisseria sp. W kierunku grzybów chorobotwórczych - posiew ujemny._x000D_ Identyfikacja ( Org1 ) - Streptococcus pyogenes ( Strep. Group A )_x000D_ liczność kolonii - dośc liczne
Posiew z górnych dróg oddechowych	Dodatni	Staphylococcus aureus	Identyfikacja ( Org 1 ) Staphylococcus aureus_x000D_ licznośc kolonii - liczne_x000D_ Identyfikacja ( Org2 ) - Candida tropicalis_x000D_ licznosc kolonii - dosc liczne
Posiew inny	Dodatni	Staphylococcus aureus	Posiew materiałów z rany - _x000D_ Identyfikacaj ( org1 ) - Staphylococcus aureus_x000D_ licznośc kolonii - liczne_x000D_ Szczep oporny na metacylinę - in vivo oporny na wszystkie antybiotyki beta-laktamowe tj. penicyliny skojarzone z inhibitorami beta-laktamaz cefalosporyny i karbapenemy_x000D_ Identyfikacja ( Org2 ) Pseudomonas aeruginosa_x000D_ liczność kolonii - liczne
Posiew inny	Dodatni	Pseudomonas aeruginosa	Posiew materiałów z rany_x000D_ Identyfikacja ( Org 1 ) - Pseudomonas aeruginosa_x000D_ liczność kolonii - liczne_x000D_ Komentarz - szczep oporny na metycylinę - in vivo oporny na wszystkie antybiotyki beta-laktamowe tj, penicyliny , penicyliny skojarzone z inhibitorami beta-laktamaz, cefalosporyny i karbapenemy._x000D_
Posiew moczu	Dodatni	Escherichia coli	Escherichia coli Komentarz:bakteriuria 10/3
Posiew z dróg moczowo-płciowych - tlenowo	Dodatni	Enterococcus faecalis	Enterococcus faecalis_x000D_ liczne_x000D_ Ampicylina S_x000D_ Fosfomycyna S_x000D_ Nitrofurantoina S_x000D_ Trimetoprim/Sulfametoksazol I
Posiew z górnych dróg oddechowych	Dodatni	Enterobacter cloace	Identyfikacja ( Org 1 ) - Enterobacter cloacae_x000D_ liczność kolonii - dośc liczne
Posiew plwociny na BK	Ujemny		W preparacie bezpośrednim prątków kwasooporowych nie stwierdzono
Posiew z górnych dróg oddechowych	Ujemny		Wyhodowano florę fizjologiczną Streptococcus viridans, Neisseria sp. w kierunku Streptococcus pyogenes posiew ujemny.
Posiew z górnych dróg oddechowych	Ujemny		wymaz z migdałka - wyhodowano florę fizjologiczną Streptococcus viridans, Neisseria sp, w kierunku Streptococuus pyogenes posiew ujemny. w kierunku grzybów chorobotwórczych posiew ujemny
Posiew z górnych dróg oddechowych	Ujemny		W hodowano florę fizjologiczną Streptococcus viridans, Neisseria sp, w kierunku Streptococcus pyogenes posiew ujemny
Posiew plwociny na BK	Ujemny		Hodowla - ujemna
Posiew plwociny na BK	Ujemny		W preparacie bezpośrednim prątków kwasoopornych nie stwierdzono.
Posiew plwociny na BK	Ujemny		W preparacie bezpośrednim prątków kwasoopornych nie stwierdzono._x000D_ Hodowala - ujemny
Posiew plwociny na BK	Ujemny		W preparacie bezpośrednim prątków kwasoopornych nie stwierdzono._x000D_ Hodowla - ujemny
Posiew z górnych dróg oddechowych	Ujemny		Wyhodowano florę fizjologiczną Streptococcus viridans, Neisseria sp, W kierunku Streptococcus pyogenes posiew ujemny_x000D_ Identyfikacja ( Org1 ) - Candida albicans_x000D_ Liczność kolonii - liczne_x000D_ Komentarz - wskazane powtórzenie badania.
Posiew plwociny na BK	Ujemny		3 RAZY UJEMNY
Posiew plwociny na BK	Ujemny		2 RAZY WYNIK UJEMNY
Posiew z górnych dróg oddechowych	Ujemny		Flora fizjologiczna noso-gardzieli
Posiew moczu	Ujemny
Posiew z górnych dróg oddechowych	Ujemny		flora fizjologiczna noso-gardzieli
Posiew z górnych dróg oddechowych	Ujemny		wyhodowano florę fizjologiczną Streptococcus viridans, Neisseria sp., w kierunku Streptococcua pyogenes posiew ujemny_x000D_ Identyfikacja ( Org 1 ) Candida species_x000D_ liczność kolonii - liczne
Posiew plwociny na BK	Ujemny		W preparacie bezpośrednim prątków kwasoopornych nie stwierdzono.
Posiew plwociny na BK	Ujemny		W preparacie bezpośrednim prątków kwasoopornych nie stwierdzono
Posiew plwociny na BK	Ujemny		W preparacie bezpośrednim prątków kwasoopornych nie stwierdzono.
Posiew plwociny na BK	Ujemny
Posiew plwociny na BK	Ujemny
Posiew plwociny na BK	Ujemny		UJEMNY
Posiew plwociny na BK	Ujemny
Posiew z górnych dróg oddechowych	Ujemny		wyhodowano florę fizjologiczną streptococcus viridans, neisseria sp
Posiew plwociny na BK	Ujemny		w preparacie bezpośrednim prątków kwasoopornych nie stwoerdzono
Posiew z dolnych dróg oddechowych	Ujemny		Plwocina - posiew z dolnych dróg oddechowych._x000D_ wyhodowano florę fizjologiczną streptococcus viridans, neisseria sp.
Posiew plwociny na BK	Ujemny		Hodowla
Posiew plwociny na BK	Ujemny
Posiew z górnych dróg oddechowych	Ujemny		Wyhodowano florę fizjologiczną Streptococcus viridans, Neisseria sp, w kierunku Streptococcus pyogenes posiew ujemny.
Posiew ze zmian skórnych	Ujemny		Identyfikacja ( org1 ) - Staphylococcus epidermidis_x000D_ licznośc kolonii - liczne, flora fizjologiczna skóry
Posiew kału w kierunku SS	Ujemny		Z badanej próbki nie wyhodowano drobnoustrojów z rodzaju Salmonella spp i shigella spp.
Posiew z górnych dróg oddechowych	Ujemny		W kierunku Streptpcpoccus pyogenes posiew ujemny. Wyhodowano florę fizjologiczną Streptococcus viroidans, Neisseria sp.
Posiew z górnych dróg oddechowych	Ujemny		Flora fizjologiczna noso-gardzieli
Posiew plwociny na BK	Ujemny		plwocina posiew ogólny streptococcus pyogenes
Posiew plwociny na BK	Ujemny
Posiew z górnych dróg oddechowych	Ujemny		wyhodowano florę fizjologiczną - Streptococcus viridans, neisseria sp.
Posiew inny	Ujemny		Wymaz z języka - w kierunku grzybów chorobotwórczych - posiew ujemny. Wyhodowano florę fizjologiczną - streptococcus viridans, neisseria sp.
Posiew kału w kierunku SS	Ujemny		Z badanej próbki nie wyhodowano drobnoustrojów z rodzaju Salmonella spp. i Shigiella spp.
Posiew moczu	Ujemny		Brak wzrostu bakterii tlenowych.
Posiew z górnych dróg oddechowych	Ujemny		Flora fizjologiczna noso-gardzieli
Posiew moczu	Ujemny		Brak wzrostu bakterii tlenowych
Posiew moczu	Ujemny		Brak wzrostu bakterii tlenowych.
Posiew z górnych dróg oddechowych	Ujemny		Wyhodowano florę fizjologiczną: Streptococcus viridans, Neisseria sp.,W kierunku Streptococcus pyogenes posiew ujemny.,W kierunku grzybów chorobotwórczych - posiew ujemny
Posiew plwociny na BK	Ujemny		W preparacie bezpośrednim prątków kwasoopornych nie stwierdzono
Posiew plwociny na BK	Ujemny		W preparacie bezpośrednim prątków kwasoopornych nie stwierdzono
Posiew plwociny na BK	Ujemny		W preparacie bezpośrednim prątków kwasoopornych nie stwierdzono
Posiew plwociny na BK	Ujemny		W badanej próbce po 6 tyg. inkubacji prątków kwasoopornych nie wyhodowano.
Posiew moczu	Ujemny		Brak wzrostu bakterii tlenowych
Posiew moczu	Ujemny		brak wzrostu bakterii tlenowych
Posiew moczu	Ujemny		Brak wzrostu bakterii tlenowych
Posiew plwociny na BK	Ujemny
Posiew z górnych dróg oddechowych	Ujemny		Flora fizjologiczna noso-gardzieli
Posiew z górnych dróg oddechowych	Ujemny		W kierunku Streptococcus pyogenes posiew ujemny.,Wyhodowano florę fizjologiczną gardła
Posiew plwociny na BK	Ujemny		TBC szpital
Posiew z górnych dróg oddechowych	Ujemny		Flora fizjologiczna noso-gardzieli
Posiew z górnych dróg oddechowych	Ujemny		wyhodowano florę fizjologiczną: Streptococcus viridans, neisseria sp.
Posiew kału w kierunku SS	Ujemny		wymaz w kierunku SS ( 3 x ujemny )
Posiew ogólny kału	Ujemny		Z badanej próbki nie wyhodowano drobnoustrojów z rodzaju Salmonella spp, i Shigella spp, Posiew w kierunku Yersinia enterocolitica - ujemny. W kierunku grzybów chorobotwórczych - posiew ujemny_x000D_ Identyfikacja ( Org1 ) Escherichia coli_x000D_ liczność kolonii - dość liczne_x000D_ komentarz - flora fizjologiczna przewodu pokarmowego.
Posiew inny	Ujemny		Posiew kału w kierunku SS - wymaz z odbytu - z badanej próbki nie wyhodowano drobnoustrojów z rodzaju Salmonella spp, i Shigella spp.
Posiew kału w kierunku SS	Ujemny		Z badanej próbki nie wyhodowano drobnoustrojów z rodzaju Salmonella spp i higella spp._x000D_ Identyfikacja ( Org1 ) - Hafnia alvei_x000D_ liczność kolonii - dość liczne_x000D_ komentarz -drobnoustrój warunkowo chorobotwórczy
Posiew moczu	Ujemny
Posiew moczu	Ujemny		Brak wzrostu bakterii tlenowych.
Posiew moczu	Ujemny		Brak wzrostu bakterii tlenowych.
Posiew wymazu z ucha	Ujemny		Identyfikacja (Org1 ) - Staphylococcus epidermidis_x000D_ liczność kolonii - dość liczne_x000D_ komentarz - flora fizjologiczna skóry
Posiew z górnych dróg oddechowych	Ujemny		Identyfikacja ( Org1 ) Corynebacterium apecies_x000D_ licznośc kolonii - liczne_x000D_ komentarz - wskazane powtórzenie badania
Posiew ogólny kału	Ujemny		Z badanej próbki nie wyhodowano drobnoustrojów z rodzaju Salmonella spp i Shigella spp. Posiew w kierunku Yersinia enterocolitica - ujemny_x000D_ Identyfikacja ( Org1 ) Escherichia coli_x000D_ Liczność kolonii pojedyncze_x000D_ komentarz - szczep niepatogenny
Posiew plwociny na BK	Ujemny		WYMAZ CHLAMYDIA TRACHOMATIS UJEMNY
Posiew z górnych dróg oddechowych	Ujemny		wyhodowano florę fizjologiczną streptococcus viridans neisseria sp._x000D_ Identyfikacja ( Org, 1 ) staphylococcus aureus_x000D_ liczność kolonii - dość liczne
Posiew moczu	Ujemny		Brak wzrostu bakterii tlenowych
Posiew z górnych dróg oddechowych	Ujemny		Flora fizjologiczna noso-gardziel. W kierunku Streptococcus pyogenes posiew ujemny
Posiew plwociny na BK	Ujemny
Posiew plwociny na BK	Ujemny
Posiew plwociny na BK	Ujemny
Posiew plwociny na BK	Ujemny
Posiew z górnych dróg oddechowych	Ujemny		flora fizjologiczna noso-gardzieli
Posiew kału w kierunku SS	Ujemny		Z badanej próbki nie wyhodowano drobnoustrojów z rodzaju Salmonella spp i Shigella spp.
Posiew z górnych dróg oddechowych	Ujemny		Flora fizjologiczna noso-gardzieli
Posiew kału w kierunku SS	Ujemny
Posiew z górnych dróg oddechowych	Ujemny		Flora fizjologiczna noso-gardzieli
Posiew z górnych dróg oddechowych	Ujemny		Wyhodowano florę fizjologiczną Streptococcus viridans, Neisseria sp, W kierunku Streptococcus pyogenes posiew ujemny.
Posiew ze zmian skórnych	Ujemny		Flora fizjologiczna skóry
Posiew wymazu z ucha	Ujemny		Flora fizjologiczna skóry
Posiew kału w kierunku SS	Ujemny		Z badanej próbki nie wyhodowano drobnoustrojów z rodzaju Salmonella spp. i Shigella spp.
Posiew z górnych dróg oddechowych	Ujemny
Posiew z górnych dróg oddechowych	Ujemny		flora fizjologiczna noso-gardzieli
Posiew moczu	Ujemny		brak wzrostu bakteruu tlenowych
Posiew moczu	Ujemny		brak wzrostu bakterii tlenowych
Posiew moczu	Ujemny		Staphylococcus epidermidis
Posiew plwociny na BK	Ujemny		Haemophilus parainfluezae Flora fizj. gardła S.pyogenes hodow. Brak wzrostu grzybów Komentarz: dość liczne
Posiew plwociny na BK	Ujemny		W preparacie bezpośrednim prątków kwasoopornych nie stwierdzono
Posiew plwociny na BK	Ujemny		W preparacie bezpośrednim prątków kwasoopornych nie wyhodowano
Posiew plwociny na BK	Ujemny		Po 10 tyg. Inkubacji prątków kwasoopornych nie wyhodowano.
Posiew plwociny na BK	Ujemny		3 razy wynik ujemny
Posiew plwociny na BK	Ujemny		2 razy wynik ujemny
Posiew moczu	Ujemny		Brak wzrostu bakterii tlenowych.
Posiew kału w kierunku SS	Ujemny		Z badanej próbki nie wyhodowano drobnoustrojów z rodzaju Salmonella spp i Shigella spp.
Posiew ogólny kału	Ujemny		Flora fizjologiczna przewodu pokarmowego. Z badanej próbki nie wyhodowano drobnoustrojó z rodzaju Salmonella spp. i Shigella spp. Posiew w kierunku Yersinia enterocolitica - ujemny.
Posiew z górnych dróg oddechowych	Ujemny		flora fizjologiczna noso-gardzieli
Posiew moczu	Ujemny		Brak wzrostu bakterii tlenowych
Posiew z górnych dróg oddechowych	Ujemny		Wyhodowano florę fizjologiczną gardła,W kierunku Streptococcus pyogenes posiew ujemny.
Posiew plwociny na BK	Ujemny
Posiew plwociny na BK	Ujemny
Posiew plwociny na BK	Ujemny
Posiew moczu	Ujemny		Brak wzrostu bakterii tlenowych
Posiew moczu	Ujemny		Brak wzrostu bakterii tlenowych
Posiew moczu	Ujemny		Brak wzrostu bakterii tlenowych
Posiew moczu	Ujemny		Brak wzrostu bakterii tlenowych
Posiew moczu	Ujemny
Posiew moczu	Ujemny		Brak wzrostu bakterii tlenowych
Posiew kału w kierunku SS	Ujemny		Z badanej próbki nie wyhodowano drobnoustrojów z rodzaju Salmonella spp. i Shigella spp.
Posiew kału w kierunku SS	Ujemny		Z badanej próbki nie wyhodowano drobnoustrojów z rodzaju Salmonella spp. i Shigella spp.
Posiew moczu	Ujemny
Posiew kału w kierunku SS	Ujemny		Z badanej próbki nie wyhodowano drobnoustrojów z rodzaju Salmonella spp. i Shigella spp.
Posiew kału w kierunku SS	Ujemny		Z badanej próbki nie wyhodowano drobnoustrojów z rodzaju Salmonella spp. i Shigella spp.
Posiew kału w kierunku SS	Ujemny		Flora fizjologiczna przewodu pokarmowego,Posiew w kierunku Yersinia enterocolitica i Campylobacter sp.- ujemny.,Z badanej próbki nie wyhodowano drobnoustrojów z rodzaju Salmonella spp. i Shigella spp.
Posiew z górnych dróg oddechowych	Ujemny		Flora fizjologicza noso-gardzieli
Posiew z górnych dróg oddechowych	Ujemny		Wyhodowano florę fizjologiczną: Streptococcus viridans, Neisseria sp.,W kierunku Streptococcus pyogenes posiew ujemny.
Posiew plwociny na BK	Ujemny		3 RAZY UJEMNY
Posiew plwociny na BK	Ujemny		w preparacie bezpośrednim prątków kwasooporowych nie stweirdzono.
Posiew plwociny na BK	Ujemny		w preparacie bezpośrednim prątków kwasoopornych nie stwierdzono.
Posiew moczu	Ujemny		brak wzrostu bakterii tlenowych
Posiew kału w kierunku SS	Ujemny		Z badanej próbki nie wyhodowano drobnoustrojów z rodzaju Salmonella spp. i Shigella spp.
Posiew ogólny kału	Ujemny		Z badanej próbki nie wyhodowano drobnoustrojów z rodzaju Salmonella spp. i Shigella spp.,Posiew w kierunku Yersinia enterocolitica i Campylobacter sp.- ujemny.,Flora fizjologiczna przewodu pokarmowego
Posiew ze zmian skórnych	Ujemny		Flora fizjologiczna skóry
Posiew moczu	Ujemny		_x000D_
Posiew moczu	Ujemny		_x000D_
Posiew moczu	Ujemny		Identyfikacja - Staphylococcus epidermidis_x000D_ Bakteriuria 10/3 CFU ml
Posiew moczu	Ujemny		Brak wzrostu bakterii tlenowych
Posiew moczu	Ujemny
Posiew moczu	Ujemny		Brak wzrostu bakterii tlenowych
Posiew plwociny na BK	Ujemny		W posiewie na pożywkach jajowych po 10 tyg. Nie wyhodowano pratków kwasoopornych.
Posiew z górnych dróg oddechowych	Ujemny		Badanie w kierunku Neisseria meningitidis - ujemne
Posiew moczu	Ujemny		brak wzrostu bakterii tlenowych
Posiew moczu	Ujemny		Brak wzrostu bakterii tlenowych.
Posiew moczu	Ujemny		Brak wzrostu bakterii tlenowych
Posiew plwociny na BK	Ujemny		WYNIK UJEMNY
Posiew moczu	Ujemny		Brak wzrostu bakterii tleowych
Posiew z górnych dróg oddechowych	Ujemny		wyhodowano florę fizjologiczną Streptococcus viridans, neisseria sp.
Posiew z górnych dróg oddechowych	Ujemny		flora fizjologiczna noso-gardzieli
Posiew z górnych dróg oddechowych	Ujemny		wyhodowano florę fizjologiczną Streptococcus viridans, Neisseria sp.
Posiew z górnych dróg oddechowych	Ujemny		Komentarz - Wyhodowano florę fizjologiczną gardła,W kierunku Streptococcus pyogenes posiew ujemny._x000D_ Identyfikacja (Org1) - Candida albicans_x000D_ Liczność kolonii - poj.
Posiew z górnych dróg oddechowych	Ujemny		Flora fizjologiczna noso-gardzieli
Posiew moczu	Ujemny		Brak wzrostu bakterii tlenowych
Posiew z górnych dróg oddechowych	Ujemny		Brak wzrostu bakterii tlenowych. _x000D_ Komentarz - wskazane powtórzenie badania
Posiew z górnych dróg oddechowych	Ujemny		Brak wzrostu bakterii tlenowych. _x000D_ Komentarz - wskazane powtórzenie badania
Posiew z górnych dróg oddechowych	Ujemny		W kierunku Streptococcus pyogenes posiew ujemny, Wyhodowano florę fizjologiczną Streptococcus viridans, Neisseria sp.
Posiew z górnych dróg oddechowych	Ujemny		ujemny
Posiew plwociny na BK	Ujemny		W posiewie na pożywkach jajowych po 10tyg. Nie wyhodowano prątków kwasoopornych
Posiew plwociny na BK	Ujemny		W preparacie bezpośrednim prątków kwasoopornych nie stwierdzono.
Posiew plwociny na BK	Ujemny		2 x ujemny szpital TBC
Posiew plwociny na BK	Ujemny		Haemophilus influenzae S.pyogenes hodow. , Streptococcus oralis , candida spp BK I - i BK II - ujemny
Posiew inny	Ujemny		Plwocina preparat bezp. i Hodowla - negatywne
Posiew plwociny na BK	Ujemny
Posiew inny	Ujemny		Posiew moczu TB -w preparacie bezpośrednim prątków kwasoopornych nie stwierdzono
Posiew inny	Ujemny		mocz w kierunku zakażenia Mycobacterium tuberculosis complex - Hodowla zarosła niespecyficzną florą bekteryjną
Posiew moczu	Ujemny		Brak wzrostu bakterii tlenowych
Posiew z górnych dróg oddechowych	Ujemny		Komentarz - W kierunku Streptococcus pyogenes posiew ujemny.,Wyhodowano florę fizjologiczną: Streptococcus viridans, Neisseria sp._x000D_ Identyfikacja ( Org1 ) - Candida albicans_x000D_ Liczność kolonii - liczne
Posiew z górnych dróg oddechowych	Ujemny		W kierunku Streptococcus pyogenes posiew ujemny.,Wyhodowano florę fizjologiczną: Streptococcus viridans, Neisseria sp.
Posiew moczu	Ujemny		Brak wzrostu bakterii tlenowych
Posiew z górnych dróg oddechowych	Ujemny		Wyhodowano florę fizjologiczną: Streptocossu viridans, Neisseria sp, W kierunku Streptococcus pyogenes posiew ujemny
Posiew inny	Ujemny		Wymaz ze zmiany skórnej - flora fizjologiczna skóry
Posiew z górnych dróg oddechowych	Ujemny		Flora fizjologiczna noso-gardzieli
Posiew z górnych dróg oddechowych	Ujemny		Flora fizjologiczna noso-gardzieli
Posiew plwociny na BK	Ujemny		w preparacie bezpośrednim prątków kwasoopornych nie stwierdzono.
Posiew plwociny na BK	Ujemny		Z nadesłanej próbki po 10 tygodnich inkubacji prątków kwasoopornych nie wyhodowano
Posiew plwociny na BK	Ujemny		w preparacie bezpośrednim prątków kwasoopornych nie stwierdzono
Posiew moczu	Ujemny
Posiew moczu	Ujemny		Brak wzrostu bakterii tlenowych
Posiew moczu	Ujemny		Brak wzrostu bakterii tlenowych
Posiew inny	Ujemny		Posiew kału w kierunku SS, wymaz z odbytu - Z badanej próbki nie wyhodowano drobnoustrjów z rodzaju Salmonella spp. i Shigella spp._x000D_ Identyfikacja ( Org 1 ) Proteus species_x000D_ licznośc kolonii liczne
Posiew z górnych dróg oddechowych	Ujemny		Badanie w kierunku Neisseria meningitidis - ujemne
Posiew z górnych dróg oddechowych	Ujemny		Wyhodowano florę fizjologiczną Streptococcus viridans, Neisseria sp.
Posiew moczu	Ujemny		Brak wzrostu bakterii tlenowych
Posiew moczu	Ujemny		Brak wzrostu bakterii tlenowych
Posiew moczu	Ujemny		Brak wzrostu bakterii tlenowych
Posiew moczu	Ujemny		Brak wzrostu bakterii tlenowych
Posiew plwociny na BK	Ujemny
Posiew plwociny na BK	Ujemny		x 3 (09, 11, 12.07.2003) szpital
Posiew plwociny na BK	Ujemny		3 RAZY UJEMNY
Posiew plwociny na BK	Ujemny
Posiew plwociny na BK	Ujemny
Posiew plwociny na BK	Ujemny		plwocina - wynik ujemny
Posiew plwociny na BK	Ujemny		PLWOCINA Z DNIA 06-06-2006 UJEMNA
Posiew plwociny na BK	Ujemny		HODOWLA WYNIK UJEMNY
Posiew plwociny na BK	Ujemny
Posiew inny	Ujemny		Posiew z dróg moczowo-płciowych - tlenowo ( wydzielina z pochwy ) - flora fizjologiczna pochwy
Posiew plwociny na BK	Ujemny		W preparacie bezpośrednim prątków kwasoopornych nie stwierdzono.
Posiew plwociny na BK	Ujemny		W preparacie bezpośrednim prątków kwasoopornych nie stwierdzono.
Posiew plwociny na BK	Ujemny		W preparacie bezpośrednim prątków kwasoopornych nie stwierdzono.
Posiew plwociny na BK	Ujemny		Z nadesłanej próbki po 10 tygodniach inkubacji prątków kwasoopornych nie wyhodowano.
Posiew moczu	Ujemny		Brak wzrostu bakterii tlenowych
Posiew z górnych dróg oddechowych	Ujemny		Wyhodowano florę fizjologiczną Streptococcus viridans, Neisseria sp.
Posiew z górnych dróg oddechowych	Ujemny		Badanie w kierunku Neisseria meningitidis - ujemne
Posiew moczu	Ujemny		Brak wzrostu bakterii tlenowych
Posiew plwociny na BK	Ujemny		w preparacie bezpośrednim prątków kwasoopornych nie stwierdzono
Posiew plwociny na BK	Ujemny		w preparacie bezpośrednim prątków kwasoopornych nie stwierdzono
Posiew plwociny na BK	Ujemny		w preparacie bezpośrednim prątków kwasoopornych nie stwierdzono
Posiew plwociny na BK	Ujemny		z nadesłanej próbki po 10 tyg. inkubacji prątków kwasoopornych nie wyhodowano
Posiew moczu	Ujemny		Identyfikacja ( Org 1 ) - Staphylococcus epidermidis_x000D_ bakteriuria 10/4 CFU_x000D_ komentarz - wskazane powtórzenie badania
Posiew moczu	Ujemny		brak wzrostu baketerii tlenowych
Posiew plwociny na BK	Ujemny		W preparacie bezpośrednim prątków kwasoopornych nie stwierdzono
Posiew plwociny na BK	Ujemny		W posiewie na pożywkach jajowych po 10 tyg. Nie wyhodowano prątków kwasoopornych
Posiew moczu	Ujemny		brak wzrostu bakterii tlenowych.
Posiew moczu	Ujemny		Brak zwrostu bakterii tlenowych
Posiew plwociny na BK	Ujemny		UJEMNY
Posiew plwociny na BK	Ujemny		NEGATYWNY
Posiew plwociny na BK	Ujemny		UJEMNY
Posiew plwociny na BK	Ujemny		UJEMNY
Posiew plwociny na BK	Ujemny		UJEMNY PCR
Posiew z górnych dróg oddechowych	Ujemny
Posiew inny	Ujemny		Wymaz z języka
Posiew z górnych dróg oddechowych	Ujemny		_x000D_
Posiew moczu	Ujemny		braz wzrostu bakterii tlenowych
Posiew moczu	Ujemny		brak wzrostu bakterii tlenowych
Posiew z górnych dróg oddechowych	Ujemny		wyhodowano florę fizjologiczną - Streptococus viridans, Neisseria sp.
Posiew z górnych dróg oddechowych	Ujemny		W kierunku Streptococcus pyogenes posiew ujemny.,Wyhodowano florę fizjologiczną gardła
Posiew z górnych dróg oddechowych	Ujemny		W kierunku Streptococcus pyogenes posiew ujemny.,Wyhodowano florę fizjologiczną gardła
Posiew plwociny na BK	Ujemny		W posiewie na pożywkach jajowych po 10 tyg. Nie wyhodowano prątków kwasoopornych
Posiew plwociny na BK	Ujemny
Posiew moczu	Ujemny		Brak wzrostu bakterii tlenowych
Posiew moczu	Ujemny		Brak wzrostu bakterii tlenowych
Posiew plwociny na BK	Ujemny		TBC prep bezp szpital
Posiew z górnych dróg oddechowych	Ujemny		wyhodowano florę fizjologiczną: Streptococcus viridans Neisseria sp.
Posiew moczu	Ujemny		Brak wzrostu bakterii tlenowych
Posiew z górnych dróg oddechowych	Ujemny		Wyhodowano florę fizjologiczną: Streptococcus viridans, Neisseria sp.,W kierunku Streptococcus pyogenes posiew ujemny.
Posiew z górnych dróg oddechowych	Ujemny		Flora fizjologiczna noso-gardzieli
Posiew moczu	Ujemny		Brak wzrostu bakterii tlenowych
Posiew z górnych dróg oddechowych	Ujemny		wyhodowano florę fizjologiczną streptococcus viridans, neisseria sp.
Posiew z górnych dróg oddechowych	Ujemny		flora fizjologiczna noso-gardzieli
Posiew moczu	Ujemny		brak wzrostu bakterii tlenowych
Posiew z górnych dróg oddechowych	Ujemny		Badanie w kierunku Neisseria meningitidis - ujemne
Posiew z górnych dróg oddechowych	Ujemny		Flora fizjologiczna noso-gardzieli
Posiew z górnych dróg oddechowych	Ujemny		wyhodowano flore fizjologiczną streptococcus viridans, neisseria sp. w kierunku grzybów chorobotwórczych posiew ujemny.
Posiew ogólny kału	Ujemny		Z badanej próbki nie wyhodowano drobnoustrojów z rodzaju Salmonella spp. i Shigella spp. Posiew w kierunku Yersinia enterocolitica - ujemny, w kierunku grzybów chorobotwórczych - posiew ujemny._x000D_ Identyfikacja ( Org1 ) - Escherichia coli_x000D_ licznosć kolonii - liczne
Posiew kału w kierunku SS	Ujemny
Posiew kału w kierunku SS	Ujemny		Z badanej próbki nie wyhodowano drobnoustrojów z rodzaju Salmonella spp. i Shigella spp.
Posiew kału w kierunku SS	Ujemny		Z badanej próbki nie wyhodowano drobnoustrojów z rodzaju Salmonella spp. i Shigella spp.
Posiew kału w kierunku SS	Ujemny		Z badanej próbki nie wyhodowano drobnoustrojów z rodzaju Salmonella spp. i Shigella spp.
Posiew moczu	Ujemny		Brak wzrostu bakterii tlenowych
Posiew moczu	Ujemny
Posiew z górnych dróg oddechowych	Ujemny		Flora fizjologiczna noso-gardzieli.
Posiew z górnych dróg oddechowych	Ujemny		Wyhodowano florę fizjologiczną: Streptococcus viridans, Neisseria sp.,W kierunku Streptococcus pyogenes posiew ujemny.
Posiew z górnych dróg oddechowych	Ujemny		W kierunku Streptococcus pyogenes posiew ujemny, Wyhodowano florę fizjologiczną: Streptococcus viridans, Neisseria sp., W kierunku grzybów chorobotwórczych - posiew ujemny
Posiew w kierunku grzybów	Ujemny		Wyhodowano florę fizjologiczną: Streptococcus viridans, Neisseria sp.,W kierunku Streptococcus pyogenes posiew ujemny.,W kierunku grzybów chorobotwórczych - posiew ujemny
Posiew z górnych dróg oddechowych	Ujemny		Flora fizjologiczna noso-gardzieli
Posiew z górnych dróg oddechowych	Ujemny		Wyhodowano florę fizjologiczną: Streptococcus viridans, Neisseria sp.,W kierunku Streptococcus pyogenes posiew ujemny.
Posiew moczu	Ujemny		Brak wzrostu bakterii tlenowych
Posiew ogólny kału	Ujemny		Z badanej próbki nie wyhodowano drobnoustrojów z rodzaju Salmonella spp. i Shigella spp., Posiew w kierunku Yersinia enterocolitica -ujemny, Flora fizjologiczna przewodu pokarmowego.
Posiew moczu	Ujemny		Brak wzrostu bakterii tlenowych
Posiew z górnych dróg oddechowych	Ujemny		wyhodowano florę fizjologiczna Streptococcus viridans, Neisseria sp, W kierunku Streptococcus pyogenes posiew ujmeny.
Posiew inny	Ujemny		Brak wzrostu bakterii tlenowych
Posiew z górnych dróg oddechowych	Ujemny		W kierunku Streptococcus pyogenes posiew ujemny.,Wyhodowano florę fizjologiczną gardła
Posiew plwociny na BK	Ujemny
Posiew plwociny na BK	Ujemny
Posiew plwociny na BK	Ujemny
Posiew z górnych dróg oddechowych	Ujemny		Flora fizjologiczna noso-gardzieli
Posiew moczu	Ujemny		Brak wzrostu bakterii tlenowych.
Posiew moczu	Ujemny
Posiew moczu	Ujemny		Brak wzrostu bakterii tlenowych
Posiew z górnych dróg oddechowych	Ujemny		Wyhodowano florę fizjologiczną Streptococcus viridans, Neisseria sp. w kierunku Streptococcus pyogenes posiew ujemny. Hodowla w kierunku Streptococcus pneumoniae i Haemophilus inflenzae - ujemny.
Posiew moczu	Ujemny		Brak wzrostu bakterii tlenowych
Posiew z górnych dróg oddechowych	Ujemny		Wyhodowano florę fizjologiczną Streptococus viridans, Neisseria sp. W kierunku Streptococcus pyogenes posiew ujemny
Posiew moczu	Ujemny		brak zwrostu bakterii tlenowych
Posiew moczu	Ujemny		Brak wzrostu bakterii tlenowych
Posiew ogólny kału	Ujemny		Z badanej próbki nie wyhodowano drobnoustrojów z rodzaju Salmonella spp. i Shigella spp.,Posiew w kierunku Yersinia enterocolitica - ujemny.,Flora fizjologiczna przewodu pokarmowego
Posiew plwociny na BK	Ujemny
Posiew plwociny na BK	Ujemny
Posiew plwociny na BK	Ujemny
Posiew plwociny na BK	Ujemny		3x prątków kwasooporowych nie stwierdzono.
Posiew plwociny na BK	Ujemny		3X
Posiew plwociny na BK	Ujemny		PCR
Posiew moczu	Ujemny		Trzy rodz. bakterii
Posiew moczu	Ujemny		brak wzrostu bakterii tlenowych
Posiew moczu	Ujemny
Posiew moczu	Ujemny		brak wzrostu bakterii tlenowych
Posiew moczu	Ujemny		brak wzrostu bakterii tlenowych
Posiew plwociny na BK	Ujemny
Posiew plwociny na BK	Ujemny
Posiew moczu	Ujemny		Brak wzrostu bakterii tlenowych
Posiew moczu	Ujemny		brak wzrostu bakterii tlenowych
Posiew moczu	Ujemny		Brak wzrostu bakterii tlenowych
Posiew plwociny na BK	Ujemny
Posiew plwociny na BK	Ujemny		Hodowla -negatywny prep.bezp.-negatywny MTD - ujemny
Posiew moczu	Ujemny		Brak wzrostu bakterii tlenowych
Posiew moczu	Ujemny		Brak wzrostu bakterii tlenowych.
Posiew moczu	Ujemny		Brak wzrostu bakterii tlenowych
Posiew z górnych dróg oddechowych	Ujemny		wyhodowano florę fizjologiczna Streptococcus viridans, neisseria sp, _x000D_ Liczność kolonii - dość liczne_x000D_
Posiew z górnych dróg oddechowych	Ujemny		wyhodowano florę fizjologiczną Streptococcus viridans, neisseria sp.
Posiew z górnych dróg oddechowych	Ujemny		Wyhodowano florę fizjologiczną: Streptococcus viridans, Neisseria sp.,,W kierunku grzybów chorobotwórczych - posiew ujemny._x000D_ Identyfikacja ( Org1 ) - Streptococcus pyogenes ( Strep. Group A)_x000D_ Liczność kolonii - pojedyncze_x000D_
Posiew z górnych dróg oddechowych	Ujemny
Posiew w kierunku grzybów	Ujemny		W kierunku grzybów chorobotwórczych - posiew ujemny
Posiew z górnych dróg oddechowych	Ujemny		W kierunku Streptococcus pyogenes posiew ujemny.,Wyhodowano florę fizjologiczną: Streptococcus viridans, Neisseria sp.
Posiew plwociny na BK	Ujemny		W posiewie na pożywkach jajowych po 10 tyg. Inkubacji nie wyhodowano prątków kwasoopornych.
Posiew inny	Ujemny		Posiew moczu: brak wzrostu bakt. tlenowych
Posiew plwociny na BK	Ujemny		Wynik 3x ujemny_x000D_ W preparacie bezpośrednim pratków kwasoopornych nie stwierdzono
Posiew z dolnych dróg oddechowych	Ujemny		W badanej próbce po 10 tyg. inkubacji prątków kwasoopornych nie wyhodowano
Posiew z dolnych dróg oddechowych	Ujemny		W badanej próbce po 10 tyg. inkubacji prątków kwasoopornych nie wyhodowano
Posiew z dolnych dróg oddechowych	Ujemny		W badanej próbce po 10 tyg. inkubacji prątków kwasoopornych nie wyhodowano
Posiew plwociny na BK	Ujemny		W badanej próbce po 6 tyg. inkubacji prątków kwasoopornych nie wyhodowano
Posiew z górnych dróg oddechowych	Ujemny		Flora fizjologiczna noso-gardzieli
Posiew z górnych dróg oddechowych	Ujemny		Wyhodowano florę fizjologiczną Streptopcoccus viridans, Neisseria sp, W kierunku Streptococcus pyogenes posiew ujemny. W kierunku grzybów chorobotwórczych posiew ujemny.
Posiew z górnych dróg oddechowych	Ujemny		Komentarz - Wyhodowano florę fizjologiczną: Streptococcus viridans, Neisseria sp.,W kierunku Streptococcus pyogenes posiew ujemny._x000D_ Identyfikacja ( Org1 ) - Candida albicans_x000D_ liczność kolonii - Liczne
Posiew z górnych dróg oddechowych	Ujemny		W kierunku Streptococcus pyogenes posiew ujemny. Wyhodowano florę fizjologiczną gardłą.
Posiew z górnych dróg oddechowych	Ujemny
Posiew plwociny na BK	Ujemny		29.06, 29.07, 30.07, 02.08 szpital
Posiew plwociny na BK	Ujemny
Posiew plwociny na BK	Ujemny		z dnia 14.10, 21.10, -prątków kwasoopornych nie wyhodowano
Posiew z górnych dróg oddechowych	Ujemny		Wyhodowano florę fizjologiczną Streptococcus viridans, Neisseria sp
Posiew z górnych dróg oddechowych	Ujemny		Badanie w kierunku Neisseria meningitidis - ujemne
Posiew moczu	Ujemny		brak wzrostu bakterii tlenowych
Posiew z górnych dróg oddechowych	Ujemny		Wyhodowano florę fizjologiczna Streptococcus viridans, Neisseria sp, W kierunku Streptococcus pyogenes posiew ujemny.
Posiew z górnych dróg oddechowych	Ujemny		Flora fizjologiczna noso-gardzieli
Posiew plwociny na BK	Ujemny		3x w preparacie bezpośrednim prątków kwasoopornych nie stwierdzono.
Posiew moczu	Ujemny		Brak wzrostu bakterii tlenowych
Posiew moczu na BK	Ujemny
Posiew z górnych dróg oddechowych	Ujemny		Wyhodowano florę fizjologiczną Streptococcus viridans, Neisseria spp, w kierunku Streptococcus pyogenes posiew ujemny
Posiew z górnych dróg oddechowych	Ujemny		S. pyogenes hodow. ujemny, Brak wzrostu grzybów, flora fizjol. gardła
Posiew z górnych dróg oddechowych	Ujemny		wyhodowano florę fizjologiczną Streptococcus viridans, neisseria sp.
Posiew moczu	Ujemny		Brak wzrostu bakterii tlenowych.
Posiew inny	Ujemny		Posiew z dolnych dróg oddechowych: wyhodowano florę fizjologiczną Streptococcus viridans Neisseria sp.
Posiew plwociny na BK	Ujemny		I,II,III - w preparacie bezpośrednim prątków kwasoopornych nie stwierdzono.
Posiew z dolnych dróg oddechowych	Ujemny		w kierunku zakażenia Mycobacterium tuberculosis complex, plwocina
Posiew moczu	Ujemny		Staphylococcus epidermidis_x000D_ Wskazane powtórzenie badania
Posiew moczu	Ujemny		brak wzrostu bakterii tlenowych
Posiew moczu	Ujemny		brak wzrostu bakterii tlenowych
Posiew moczu	Ujemny		brak wzrostu bakterii tlenowych.
Posiew z górnych dróg oddechowych	Ujemny		w kierunku Streptococcus pyogenes posiew ujemny
Posiew moczu	Ujemny		brak wzrostu bakterii tlenowych
Posiew plwociny na BK	Ujemny		w preparacie bezpośrednim prątków kwasoopornych nie stwierdzono.
Posiew moczu na BK	Ujemny		Hodowla - wynik ujemny
Posiew moczu	Ujemny		brak wzrostu bakterii tlenowych
Posiew moczu na BK	Ujemny		W preparacie bezpośrednim - prątków kwasoopornych nie wykryto. _x000D_ Hodowla - ujmna
Posiew z górnych dróg oddechowych	Ujemny		Wyhodowano florę fizjologiczną: Streptococcus viridans, Neisseria sp.
Posiew z górnych dróg oddechowych	Ujemny		Flora fizjologiczna noso-gardzieli
Posiew kału w kierunku SS	Ujemny		Z badanej próbki nie wyhodowano drobnoustrojów z rodzaju Salmonella spp. i Shigella spp.
Posiew plwociny na BK	Ujemny		W posiewie na pożywkach jajowych po 10 tyg. Nie wyhodowano prątków kwasoopornych
Posiew plwociny na BK	Ujemny		W preparacie bezpośrednim prątków kwasoopornych nie stwierdzono
Posiew plwociny na BK	Ujemny
Posiew inny	Ujemny		Wymaz z cewki moczowej - chlamydia trachomatis - ujemny
Posiew plwociny na BK	Ujemny		NIE WYCHODOWANO PRĄTKÓW KWASOOPOROWYCH
Posiew z górnych dróg oddechowych	Ujemny		Wyhodowano florę fizjologiczną Streptococcus viridans, Neisseria sp, W kierunku Streptococcus pyogenes posiew ujemny. Hodowla w kierunku Streptococcus pneumoniae i Haemophilus influenzae ujemna.
Posiew moczu	Ujemny		Brak wzrostu bakterii tlenowych
Posiew wymazu z oka	Ujemny		Identyfikacja ( Org1 ) - Straphylococcus epidermidis_x000D_ liczność kolonii - poj,_x000D_ komentarz - flora fizjologiczna skóry
Posiew wymazu z oka	Ujemny		Wymaz z oka lewego - brak wzrostu bakterii tlenowych.
Posiew plwociny na BK	Ujemny		3 RAZY UJEMNY
Posiew plwociny na BK	Ujemny		2 RAZY WYNIK UJEMNY
Posiew moczu	Ujemny		brak wzrostu bakterii tlenowych
Posiew moczu	Ujemny		brak wzrostu bakterii tlemowych
Posiew moczu	Ujemny		Brak materiału_x000D__x001C_
Posiew z górnych dróg oddechowych	Ujemny		flora fizjologiczna noso-gardzieli
Posiew z górnych dróg oddechowych	Ujemny		Wyhodowano florę fizjologiczną Streptococcus viridans, Neisseria sp, w kierunku Streptococcus pyogenes posiew ujemny. W kierunku grzybów chorobotwórczych - posiew ujemny
Posiew z górnych dróg oddechowych	Ujemny		W kirunku Streptococcus pyogenes posiew ujemny._x000D_ Wyhodowano florę fizjologiczną: Streptococcus viridans. Neisseria sp.
Posiew plwociny na BK	Ujemny		3x szpital
Posiew moczu	Ujemny		Brak wzrostu bakterii tlenowych
Posiew moczu	Ujemny		Brak wzrostu bakterii tlenowych
Posiew z górnych dróg oddechowych	Ujemny		Haemophilus influenzae Flora fizj.gardła S.pyogenes hodow. Komentarz: dość liczne
Posiew moczu	Ujemny		brak wzrostu bakterii tlenowych
Posiew z górnych dróg oddechowych	Ujemny		wyhodowano florę fizjologiczną Streptococcus viridans, Neisseria sp. W kierunku Streptococcus pyogenes posiew ujemny.
Posiew plwociny na BK	Ujemny
Posiew plwociny na BK	Ujemny
Posiew moczu	Ujemny		Test ciążowy -próba ujemna
Posiew moczu	Ujemny		brak wzrostu bakterii tlenowych
Posiew plwociny na BK	Ujemny		W preparacie bezpośrednim pratków kwasoopornych nie stwierdzono_x000D_
Posiew plwociny na BK	Ujemny		bad. z dnia 25,26,27 maja 2009r. - w breparacie bezpośrednim prątków kwasoopornych nie stwierdzono
Posiew plwociny na BK	Ujemny
Posiew z górnych dróg oddechowych	Ujemny		w kierunku Streptococcus pyogenes posiew ujemny. Wyhodowano florę fizjologiczną - Streptococcus viridans, neisseria sp._x000D_ Identyfikacja - Candida species_x000D_ Liczność kolonii Liczne_x000D_
Posiew z górnych dróg oddechowych	Ujemny		W kierunku Streptococcus pyogenes posiew ujemny. Wyhodowano florę fizjologiczną. Streptococcus viridans Neisseria sp.
Posiew plwociny na BK	Ujemny
Posiew moczu	Ujemny		Brak wzrostu bakterii tlenowych
Posiew z górnych dróg oddechowych	Ujemny		Wyhodowano florę fizjologiczną Streptococcus viridans, Neisseria sp. W kierunku Streptococcus pyogenes posiew ujemny. Hodowla w kierunku Streptococcus pneumoniae i Haemophilus inflenzae - ujmeny.
Posiew plwociny na BK	Ujemny		26,27.11.2012 - z nadesłanej próbki po 10 tyg. inkubacji prątków kwasoopornych nie wyhodowano_x000D_ Hodowla - ujemna
Posiew z górnych dróg oddechowych	Ujemny		Wyhodowano florę fizjologiczną: Streptococcus viridans, Neisseria sp.,W kierunku Streptococcus pyogenes posiew ujemny.
Posiew plwociny na BK	Ujemny		Nie wyhodowano
Posiew plwociny na BK	Ujemny		Nie wyhodowano
Posiew plwociny na BK	Ujemny		nie wyhodowano
Posiew plwociny na BK	Ujemny		Nie wyhodowano
Posiew inny	Ujemny		Wymaz z cewki moczowej - ujemny
Posiew moczu	Ujemny
Posiew moczu	Ujemny		Brak wzrostu bakterii tlenowych
Posiew moczu	Ujemny		Brak wzrostu bakterii tlenowych
Posiew z górnych dróg oddechowych	Ujemny
Posiew moczu	Ujemny		Brak wzrostu bakterii tlenowych
Posiew moczu	Ujemny		Brak wzrostu bakterii tlenowych
Posiew moczu	Ujemny		Brak wzrostu bakterii tlenowych
Posiew z górnych dróg oddechowych	Ujemny		Flora fizjologiczna noso-gardzieli
Posiew z górnych dróg oddechowych	Ujemny		Komentarz - W kierunku Streptococcus pyogenes posiew ujemny.,Wyhodowano florę fizjologiczną gardła_x000D_ Identyfikacja ( Org1 ) - Candida albicans_x000D_ liczność kolinii - dość liczne
Posiew plwociny na BK	Ujemny		MTD UJEMNA
Posiew plwociny na BK	Ujemny
Posiew plwociny na BK	Ujemny		W posiewie n apożywkach jajowych po 10 tyg. Nie wyhodowano prątków kwasoopornych.
Posiew plwociny na BK	Ujemny		W preparacie bezpośrednim prątków kwasoopornych nie stwierdzono
Posiew plwociny na BK	Ujemny
Posiew plwociny na BK	Ujemny		W preparacie bezpośrednim prątków kwasoopornych nie stwierdzono
Posiew plwociny na BK	Ujemny		W preparacie bezpośrednim prątków kwasoopornych nie stwierdzono
Posiew plwociny na BK	Ujemny		Po 10 tyg. Inkubacji prątków kwasoopornych nie wyhodowano
Posiew moczu	Ujemny		Brak wzrostu bakterii tlenowych.
Posiew plwociny na BK	Ujemny		BKI i BKII - w preparacie bezpośrednim prątków kwasoopornych nie stwierdzono
Posiew inny	Ujemny		Preparat bezpośredni i hodowla - negatywny
Posiew plwociny na BK	Ujemny		BKIII - w preparacie bezpośrednim prątków kwasoopornych nie stwierdzono
Posiew inny	Ujemny		prątków kwasoopornych nie wyhodowano
Posiew z górnych dróg oddechowych	Ujemny		Badanie w kierunku Neisseria meningitidis - ujemne
Posiew z górnych dróg oddechowych	Ujemny		Flora fizjologiczna noso-gardzieli
Posiew z górnych dróg oddechowych	Ujemny		Wyhodowano florę fizjologiczną Streptococcus viridans, Neisseria sp. W kierunku Streptococcus pyogenes posiew ujemny.
Posiew z górnych dróg oddechowych	Ujemny		W kierunku Streptococcus pyogenes posiew ujemny.,Wyhodowano florę fizjologiczną: Streptococcus viridans, Neisseria sp.
Posiew w kierunku grzybów	Ujemny		W kierunku grzybów chorobotwórczych - posiew ujemny
Posiew z górnych dróg oddechowych	Ujemny		Wyhodowano florę fizjologiczną: Streptococcus viridans, Neisseria sp.,W kierunku Streptococcus pyogenes posiew ujemny.
Posiew z górnych dróg oddechowych	Ujemny		Flora fizjologiczna noso-gardzieli
Posiew z górnych dróg oddechowych	Ujemny		Wuhodowano flore fizjologiczną._x000D_ Streptococcus viridans_x000D_ Neisseria sp.
Posiew z górnych dróg oddechowych	Ujemny		Wyhodowano florę fizjologiczną: Streptococcus viridans, Neisseria sp.,W kierunku Streptococcus pyogenes posiew ujemny.,W kierunku grzybów chorobotwórczych - posiew ujemny
Posiew plwociny na BK	Ujemny
Posiew plwociny na BK	Ujemny
Posiew plwociny na BK	Ujemny
Posiew z górnych dróg oddechowych	Ujemny		Badanie w kierunku Neisseria meningitidis - ujemne
Posiew moczu	Ujemny		Brak wzrostu bakterii tlenowych
Posiew inny	Ujemny		Wydzielina z pochwy -_x000D_ Identyfikacja ( Org 1 ) - Streptococcus species_x000D_ licznośc kolonii - liczne_x000D_ Identyfikacja ( org 2 ) - Staphylococcus epidermidis_x000D_ liczność kolonii - liczne_x000D_ Identyfikacja ( org 3 ) - Candida albicans_x000D_ licznosc kolonii - liczne
Posiew moczu	Ujemny		Brak wzrostu bakterii tlenowych
Posiew z górnych dróg oddechowych	Ujemny		Badanie w kierunku Neisseria meningitidis - ujemne
Posiew plwociny na BK	Ujemny		ujemny 2 razy
Posiew plwociny na BK	Ujemny		3 RAZY WYNIK UJEMNY
Posiew plwociny na BK	Ujemny
Posiew moczu	Ujemny		Brak wzrostu bakterii tlenowych
Posiew moczu	Ujemny		Brak wzrostu bakterii tlenowych
Posiew plwociny na BK	Ujemny
Posiew plwociny na BK	Ujemny
Posiew plwociny na BK	Ujemny
Posiew plwociny na BK	Ujemny		W preparacie bezpośrednim prątków kwasoopornych nie stwierdzono
Posiew plwociny na BK	Ujemny		Hodowla - wynik negatywny
Posiew plwociny na BK	Ujemny		Preparat bezpośredni (+) - z nadesłanej próbki po 10 tyg. inkubacji prątków kwasoopornych nie wyhodowano.
Posiew plwociny na BK	Ujemny		Plwocina I,II,III - W preparacie bezpośrednim prątków kwasopoprnych nie stwierdzono._x000D_ Hodowla - ujemna
Posiew plwociny na BK	Ujemny		W preparacie bezpośrednim prątków kwasoopornych nie stwierdzono
Posiew z dolnych dróg oddechowych	Ujemny		Komentarz - wyhodowano florę fizjologiczną Streptococcus viridans, Neisseria sp. W kierunku Streptococcus pyogenes posiew ujemny. Hodowla w kierunku Streptococcus pneumoniae i Haemophilus influnzae - ujemna. _x000D_ Identyfikacja ( Org1 ) - Candida species_x000D_ Liczność kolonii - pojedyncze.
Posiew plwociny na BK	Ujemny		Hodowla - ujemna
Posiew plwociny na BK	Ujemny		W preparacie bezpośrednim prątków kwasoopornych nie stwierdzono._x000D_ Hodowla - negatywna
Posiew plwociny na BK	Ujemny		Z nadesłanej próbki po 10 tyg. inkubacji prątków kwasoopornych nie wyhodowano.
Posiew ogólny kału	Ujemny		Flora fizjologiczna przewodu pokarmowego,Posiew w kierunku Yersinia enterocolitica - ujemny.,Z badanej próbki nie wyhodowano drobnoustrojów z rodzaju Salmonella spp. i Shigella spp.
Posiew z górnych dróg oddechowych	Ujemny		Flora fizjologiczna noso-gardzieli
Posiew z górnych dróg oddechowych	Ujemny		Komentarz - W kierunku Streptococcus pyogenes posiew ujemny.,Wyhodowano florę fizjologiczną: Streptococcus viridans, Neisseria sp._x000D_ Identyfikacja ( Org1) - Candida species_x000D_ liczność kolonii - pojedyncze_x000D_ Komentarz - wskazane powtórzenie badania
Posiew z górnych dróg oddechowych	Ujemny		Flora fizjologiczna noso-gardzieli
Posiew ze zmian skórnych	Ujemny		Flora fizjologiczna skóry
Posiew z górnych dróg oddechowych	Ujemny		wyhodowano florę fizjologiczną Streptococcus viridans, Neisseria sp. W kierunku Streptococcus pyogenes posiew ujemny
Posiew z górnych dróg oddechowych	Ujemny		wyhodowano florę fizjologiczną Streptococcus viridans, Neisseria sp, w kierunku Streptococcus pyogenes posiew ujemny.
Posiew z górnych dróg oddechowych	Ujemny		Wyhodowano florę fizjologiczną: Streptococcus viridans, Neisseria sp.,W kierunku Streptococcus pyogenes posiew ujemny.,W kierunku grzybów chorobotwórczych - posiew ujemny
Posiew z górnych dróg oddechowych	Ujemny		Flora fizjologiczna noso-gardzieli
Posiew z górnych dróg oddechowych	Ujemny		Brak wzrostu bakterii tlenowych
Posiew ogólny kału	Ujemny		Z badanej próbki nie wyhodowano drobnoustrojów z rodzaju Salmonella spp. i Shigella spp.,Posiew w kierunku Yersinia enterocolitica - ujemny.,Flora fizjologiczna przewodu pokarmowego
Posiew plwociny na BK	Ujemny		posiew ogólny Wynik STREOTOCOCCUS ORALIS
Posiew z górnych dróg oddechowych	Ujemny		Wyhodowano florę fizjologiczną Streptococcus viridans, Neisseria sp
Posiew z górnych dróg oddechowych	Ujemny		wyhodowano florę fizjologiczna Streptococcus viridans, Neisseria spp, W kierunku Streptococcus pyogenes posiew ujemny.
Posiew moczu	Ujemny		Brak wzrostu bakterii tlenowych
Posiew z górnych dróg oddechowych	Ujemny		brak wzrostu bakterii tlenowych
Posiew plwociny na BK	Ujemny		W posiewie bezpośrednim prątków kwasoopornych nie stwierdzono.
Posiew plwociny na BK	Ujemny		W posiewie na pożywkach jajowych po 10 tyg. Nie wyhodowano prątków kwasoopornych.
Posiew inny	Ujemny		kał w kierunku SS : Komentarz| Flora fizjologiczna przewodu pokarmowego
Posiew inny	Ujemny		Posiew w kierunku SS - ujemny
Posiew z górnych dróg oddechowych	Ujemny		wyhodowano florę fizjologiczną: Streptococcus viridans Neisseria sp.
Posiew moczu	Ujemny
Posiew plwociny na BK	Ujemny		posiew w dolnych dróg oddechowych - wyhodowano flore fizjologiczną Streptococcus viridans, neisseria sp.
Posiew kału w kierunku SS	Ujemny
Posiew moczu	Ujemny		brak wzrostu bakterii tlenowych
Posiew moczu	Ujemny		Brak wzrostu bakterii tlenowych
Posiew z górnych dróg oddechowych	Ujemny		Flora fizjologiczna noso-gardzieli
Posiew plwociny na BK	Ujemny		BK I - plwocina prątków kwasoopornych nie stwierdzono
Posiew plwociny na BK	Ujemny		BK II -w preparacie bezpośrednim prątków kwasoopornych nie stwierdzono
Posiew plwociny na BK	Ujemny		BKIII - w preparacie bezpośrednim prątków kwasoopornych nie stwierdzono
Posiew z górnych dróg oddechowych	Ujemny		Wychodowano florę fizjologiczną Streptococcus viridans, Neisseria sp.
Posiew plwociny na BK	Ujemny
Posiew z górnych dróg oddechowych	Ujemny		wyhodowano florę fizjologiczną: Streptococcus viridans, neisseria sp.
Posiew z górnych dróg oddechowych	Ujemny		flora fizjologiczna noso gardzieli
Posiew moczu	Ujemny
Posiew moczu	Ujemny		Brak wzrostu bakterii tlenowych
Posiew moczu	Ujemny		Identyfikacja ( Org 1 ) staphylococcus epidermidis_x000D_ bakteriuria 10/5 CFU/ml_x000D_ komentarz - wskazane powtórzenie badania
Posiew moczu	Ujemny		brak wzrostu bakterii tlenowych
Posiew moczu	Ujemny		brak wzrostu bakterii tlenowych
Posiew z górnych dróg oddechowych	Ujemny
Posiew z górnych dróg oddechowych	Ujemny		Flora fizjologiczna noso-gardzieli
Posiew moczu	Ujemny		Brak wzrostu bakterii tlenowych
Posiew z górnych dróg oddechowych	Ujemny		Wyhodowano florę fizjologiczną Streptococcus viridans, Neisseria sp, W kierunku Streptococcus pyogenes posiew ujemny
Posiew moczu	Ujemny		Brak wzrostu bakterii tlenowych.
Posiew z górnych dróg oddechowych	Ujemny		Flora fizjologiczna noso-gardzieli
Posiew z górnych dróg oddechowych	Ujemny		Wyhodowano florę fizjologiczną Streptococcus viridans, Neisseria sp., w kierunku Streptococcus pyogenes posiew ujemny. W kierunku grzybów chorobotwórczych - posiew ujemny.
Posiew moczu	Ujemny		Brak wzrostu bakterii tlenowych
Posiew z górnych dróg oddechowych	Ujemny		Flora fizjologiczna noso-gardzieli
Posiew z górnych dróg oddechowych	Ujemny		W kierunku Streptococcus pyogenes posiew ujemny. Wyhodowano florę fizjologiczną Streptococcus viridans, Neisseria spp.
Posiew z górnych dróg oddechowych	Ujemny		Identyfikacja ( Org1 ) - Staphylococcus epidermidis_x000D_ liczność kolonii - pojedyńcze
Posiew moczu	Ujemny		W posiewie otrzymano trzy rodzaje bakteri, co wskazuje na złe pobranie próbki.
Posiew moczu	Ujemny		Brak wzrostu bakterii tlenowych
Posiew moczu	Ujemny		Brak wzrostu bakterii tlenowych.
Posiew moczu	Ujemny		Brak wzrostu bakterii tlenowych
Posiew kału w kierunku SS	Ujemny		Z badanej próbki nie wyhodowano drobnoustrojów z rodzaju Salmonella spp. i Shigella spp.
Posiew ogólny kału	Ujemny		Flora fizjologiczna przewodu pokarmowego,Posiew w kierunku Yersinia enterocolitica - ujemny.
Posiew plwociny na BK	Ujemny
Posiew plwociny na BK	Ujemny		w preparacie bezpośrednim prątków kwasooporowych nie stwierdzono.
Posiew plwociny na BK	Ujemny		2x w preparacie bezpośrednim prątków kwasooporowych nie stwierdzono.
Posiew plwociny na BK	Ujemny
Posiew moczu	Ujemny		Brak wzr.bakt. tlen.
Posiew moczu	Ujemny		Brak wzrostu bakterii tlenowych
Posiew plwociny na BK	Ujemny		2 x w preparacie bezpośrednim prątków kwasoopornych nie stwoerdzono
Posiew moczu	Ujemny		Brak wzrostu bakterii tlenowych
Posiew moczu	Ujemny		Brak wzrostu bakterii tlenowych.
Posiew moczu	Ujemny		Brak wzrostu bakterii tlenowych
Posiew moczu	Ujemny		Brak wzrostu bakterii tlenowych
Posiew moczu	Ujemny		Brak wzrostu bakterii tlenowych
Posiew plwociny na BK	Ujemny		BK I w preparacie bezpośrednim prątków kwasoopornych nie stwierdzono
Posiew plwociny na BK	Ujemny		BK II w preparacie bezpośrednim prątków kwasoopornych nie stwierdzono
Posiew plwociny na BK	Ujemny
Posiew moczu	Ujemny		brak wzrostu bakterii tlenowych
Posiew inny	Ujemny		Posiew ogólny kału:_x000D_ Z badanej próbki nie wyhodowano drobnoustrojów z rodzaju Salmonellla spp. i Shigella spp._x000D_ Identyfikacja ( Org 1 ) - Escherichia coli_x000D_ liczność kolonii - liczne_x000D_ Komentarz - szczep niepatogenny - posiew w kierunku Yersinia enterocolitica - ujemny
Posiew kału w kierunku SS	Ujemny		Z badanej próbki nie wyhodowano drobnoustrojów z rodzaju Salmonella spp. i Shigella spp.
Posiew ogólny kału	Ujemny
Posiew moczu	Ujemny		Brak wzrostu bakterii tlenowych.
Posiew moczu	Ujemny		Brak wzrostu bakterii tlenowych
Posiew z górnych dróg oddechowych	Ujemny		Flora fizjologiczna noso-gardzieli
Posiew plwociny na BK	Ujemny		25, 28.02, 1.03.2005 ujemny
Posiew moczu	Ujemny		Brak wzrostu bakterii tlenowych
Posiew plwociny na BK	Ujemny		hodowla
Posiew z dolnych dróg oddechowych	Ujemny		posiew z dolnych dróg oddechowych - wyhodowano florę fizjologiczną Streptococcus viridans, Neisseria sp., W kierunku Streptococcus pyogenes posiew ujemny.
Posiew w kierunku grzybów	Ujemny		Preparat bezpośredni z paznokci - obecności grzybów chorobotwórczych nie stwierdzono _x000D_ Po 4 tyg. hodowala ujemna.
Posiew ze zmian skórnych	Ujemny		Staphylococcus epidermidis_x000D_ licznośc kolonii - pojedyncze_x000D_ komentarz - flora fizjologiczna skóry
Posiew z górnych dróg oddechowych	Ujemny		Wyhodowano florę fizjologiczną: Streptococcus viridans, Neisseria sp.,W kierunku Streptococcus pyogenes posiew ujemny.
Posiew z górnych dróg oddechowych	Ujemny		Flora fizjologiczna noso-gardzieli.
Posiew z górnych dróg oddechowych	Ujemny		Flora Fizjologiczna noso-gardziel
Posiew ze zmian skórnych	Ujemny		Identyfikacja ( Org1 ) - Staphylococcus epidermidis_x000D_ Liczność kolonii - pojedyncze_x000D_ Komentarz - flora fizjologiczna skóry
Posiew kału w kierunku SS	Ujemny		Z badanej próbki nie wyhodowano drobnoustrojów z rodzaju Salmonella spp, i Shigella sp.
Posiew z górnych dróg oddechowych	Ujemny		Flora fizjologiczna noso-gardzieli
Posiew z dolnych dróg oddechowych	Ujemny		W badanej próbce po 6 tyg. inkubacji prątków kwasoopornych nie wyhodowano
Posiew plwociny na BK	Ujemny		W preparacie bezposrednim prątków kwasoopornych nie stwierdzono.
Posiew plwociny na BK	Ujemny		W badanej próbce po 10 tyg. inkubacji prątków kwasoopornych nie wyhodowano
Posiew plwociny na BK	Ujemny
Posiew plwociny na BK	Ujemny		21, 22, 23.02. 2005 szpital
Posiew ogólny kału	Ujemny		pasożytów nie wykryto
Posiew kału w kierunku SS	Ujemny
Posiew moczu	Ujemny		Brak wzrostu bakterii tlenowych.
Posiew z górnych dróg oddechowych	Ujemny		Wyhodowano flora fizjologiczna Streptococcus viridans, Neisseia sp, W kierunku Streptococcus pyogenes posiew ujemny.
Posiew z górnych dróg oddechowych	Ujemny		Flora fizjologiczna noso-gardzieli
Posiew inny	Ujemny		Wymaz z cewki -brak wzr.bakt.tlen.
Posiew z górnych dróg oddechowych	Ujemny		w kierunku grzybów chorobotwórczych - posiew ujemny
Posiew moczu	Ujemny		brak wzrostu bakterii tlenowych
Posiew inny	Ujemny		Wymaz z oka - brak wzrostu bakterii tlenowych
Posiew ogólny kału	Ujemny		Flora fizjologiczna przewodu pokarmowego,Posiew w kierunku Yersinia enterocolitica i Campylobacter sp.- ujemny.,Z badanej próbki nie wyhodowano drobnoustrojów z rodzaju Salmonella spp. i Shigella spp.
Posiew plwociny na BK	Ujemny		W preparacie bezpośrednim prątków kwasoopornych nie stwierdzono
Posiew plwociny na BK	Ujemny		W posiewie na pożywkach jajowych po 10 tyg. Nie wyhodowano prątków kwasoopornych
Posiew plwociny na BK	Ujemny		W preparacie bezpośrednim brątków kwasoopornych nie stwierdzono
Posiew plwociny na BK	Ujemny		W posiewie na pożywkach jajowych po 10 tyg. nie wyhodowano prątków kwasoopornych
Posiew plwociny na BK	Ujemny		W preparacie bezpośrednim prątków kwasoopornych nie stwierdzono
Posiew plwociny na BK	Ujemny		W preparacie bezpośrednim prątków kwasoopornych nie stwierdzono
Posiew plwociny na BK	Ujemny		W preparacie bezpośrednim prątków kwasoopornych nie stiwerdzono
Posiew plwociny na BK	Ujemny		po 10 tyg. Inkubacji prątków kwasoopornych nie wyhodowano
Posiew plwociny na BK	Ujemny		W preparacie bezpośrednim prątków kwasoopornych nie stwierdzono
Posiew plwociny na BK	Ujemny		3x negatywny 22,23,24-07-2003
Posiew moczu	Ujemny		brak wzrostu bakterii tlenowych
Posiew moczu	Ujemny		Brak wzrostu bakterii tlenowych
Posiew plwociny na BK	Ujemny		20, 21, 22.09 szpital
Posiew plwociny na BK	Ujemny		x 3
Posiew plwociny na BK	Ujemny		hodowla
Posiew plwociny na BK	Ujemny		W preparacie bezpośrdnim prątków kwasoopornych nie stwierdzono.
Posiew ze zmian skórnych	Ujemny		Brak wzrostu bakterii tlenowych
Posiew plwociny na BK	Ujemny
Posiew moczu	Ujemny		brak wzrostu bakterii tlenowych
Posiew z dolnych dróg oddechowych	Ujemny
Posiew plwociny na BK	Ujemny		3 x ujemny
Posiew moczu	Ujemny		Brak wzrostu bakterii tlenowych.
Posiew moczu	Ujemny		Brak wzrostu bakterii tlenowych
Posiew z górnych dróg oddechowych	Ujemny		Wyhodowano florę fizjologiczną Streptococcus viridans, Neisseria sp, W kierunku Streptococcus pyogenes posiew ujemny.
Posiew z górnych dróg oddechowych	Ujemny		Wyhodowano florę fizjologiczną Streptococcus viridans, Neisseria sp. W kierunku Streptococcus pyogenes posiew ujemny.
Posiew plwociny na BK	Ujemny		x3 TBC szpital
Posiew plwociny na BK	Ujemny		3x w preparacie bezpośrednim prątków nie znaleziono.
Posiew plwociny na BK	Ujemny		3 X WYNIK UJEMNY
Posiew plwociny na BK	Ujemny
Posiew plwociny na BK	Ujemny
Posiew moczu	Ujemny		brak wzrostu bakterii tlenowych
Posiew moczu	Ujemny		Brak wzrostu bakterii tlenowych
Posiew z górnych dróg oddechowych	Ujemny		wyhodowano florę fizjologiczną Streptococcus viridans, Neisseria sp, w kierunku Streptococcus pyogenes posiew ujemny.
Posiew moczu	Ujemny		Brak wzrostu bakterii tlenowych
Posiew ogólny kału	Ujemny		Z badanej próbki nie wyhodowano drobnoustrojów z rodzaju Salmonella spp, i Shigella spp, posiew w kierunku Yersinia enerocolitica - ujemny. W kierunku grzybów chorobotwórczych posiew ujemny_x000D_ Identyfikacja ( org 1 ) - Escherichia coli_x000D_ liczność kolonii - liczne_x000D_ Komentarz - flora fizjologiczna przewodu pokarmowego.
Posiew inny	Ujemny		Wymaz z odbytu - posiew kalu w kierunku SS
Posiew kału w kierunku SS	Ujemny		Z badanej bróbki nie wyhodowano drobnoustrojów z rodzaju Salmonella spp. i Shigella spp.
Posiew kału w kierunku SS	Ujemny
Posiew kału w kierunku SS	Ujemny
Posiew kału w kierunku SS	Ujemny
Posiew moczu na BK	Ujemny		brak wzrostu bakterii
Posiew moczu	Ujemny		Brak wzrostu bakterii tlenowych.
Posiew ogólny kału	Ujemny		Z badanej próbki nie wyhodowano drobnoustrojów z rodzaju Salmonella spp, i Shigella spp, Posiew w kierunku Yersinia enterocolitica - ujemna. Flora fizjologiczna przewodu pokarmowego.
Posiew kału w kierunku SS	Ujemny		Z badanej próbki nie wyhodowano drobnoustrojów z rodzaju Salmonella spp. i Shigealla spp.
Posiew z górnych dróg oddechowych	Ujemny		W kierunku Streptococcus pyogenes posiew ujemny.,Wyhodowano florę fizjologiczną: Streptococcus viridans, Neisseria sp.
Posiew plwociny na BK	Ujemny		W badanej próbce po 10 tyg. inkubacji prątków kwasoopornych nie wyhodowano.
Posiew plwociny na BK	Ujemny		W prwparacie bezpośrednim prątków kwasoopornych nie stwierdzono
Posiew plwociny na BK	Ujemny		W prwparacie bezpośrednim prątków kwasoopornych nie stwierdzono
Posiew plwociny na BK	Ujemny		W badanej próbce po 10 tyg. inkubacji prątków kwasoopornych nie wyhodowano.
Posiew plwociny na BK	Ujemny		W badanej próbce po 6 tyg. inkubacji prątków kwasoopornych nie wyhodowano
Posiew ogólny kału	Ujemny		Z badanej próbki nie wyhodowano drobnoustrojów z rodzaju Salmonella spp. i Shigella spp. Posiew w kierunku Yersinia enterocolitica i Campylobacter sp.- ujemny. Flora fizjologiczna przewodu pokarmowego
Posiew moczu	Ujemny		brak wzrostu bakterii tlenowych
Posiew plwociny na BK	Ujemny		POSIEW - UJEMNY
Posiew plwociny na BK	Ujemny		3 RAZY UEJMNY
Posiew plwociny na BK	Ujemny		2 RAZY
Posiew plwociny na BK	Ujemny
Posiew plwociny na BK	Ujemny		3 x w preparacie bezpośrednim prątków kwasooporowych nie stwierdzono
Posiew plwociny na BK	Ujemny		ujemny
Posiew plwociny na BK	Ujemny		W preparacie bezpośrednim prątków kwasoopornych nie stwierdzono
Posiew plwociny na BK	Ujemny		Hodowla - negatywna
Posiew z górnych dróg oddechowych	Ujemny		Brak wzrostu bakterii tlenowych. wskazane powtórzenie badania.
Posiew z górnych dróg oddechowych	Ujemny		Wyhodowano florę fizjologiczną Streptococcus viridans, Neisseria sp, w kierunku Streptococcus pyogenes posiew ujemny
Posiew kału w kierunku SS	Ujemny		Z badanej próbki nie wyhodowano drobnoustrojów z rodzaju Salmonella spp. i Shigella spp.
Posiew z górnych dróg oddechowych	Ujemny		W kierunku Streptococcus pyogenes posiew ujemny. Wyhodowano florę fizjologiczną Streptococcus viridans, Neisseria sp.
Posiew moczu	Ujemny		brak wzrostu bakterii tlenowych
Posiew moczu	Ujemny
Posiew z górnych dróg oddechowych	Ujemny		Flora fizjologiczna noso-gardzieli
Posiew moczu	Ujemny		Brak wzrostu bakterii tlenowych
Posiew moczu	Ujemny		Brak wzrostu bakterii tlenowych
Posiew moczu	Ujemny		Brak wzrostu bakterii tlenowych
Posiew z górnych dróg oddechowych	Ujemny		Streptococcus pyogenes, Streptococcus oralis , brak wzrostu grzybów Komentarz: dość liczne
Posiew plwociny na BK	Ujemny		1 raz ujemny
Posiew plwociny na BK	Ujemny		wynik 3 razy ujemny
Posiew plwociny na BK	Ujemny		ujemny 27,29.10.2003
Posiew moczu	Ujemny		Brak wzrostu bakt. tlenowych
Posiew moczu	Ujemny
Posiew moczu	Ujemny		brak wzrostu bakterii tlenowych_x000D_
Posiew z górnych dróg oddechowych	Ujemny		Badanie w kierunku Neisseria meningitidis - ujemne
Posiew z górnych dróg oddechowych	Ujemny		Identyfikacja ( Org 1 ) Haemophilus parainfluenzae_x000D_ licznośc kolonii - dośc liczne
Posiew moczu	Ujemny		brak wzrostu bakterii tlenowych
Posiew plwociny na BK	Ujemny		3X WYNIK UJEMNY szpital
Posiew plwociny na BK	Ujemny		TBC szpital
Posiew z górnych dróg oddechowych	Ujemny		wyhodowano florę fizjologiczną - Streptococcus viridans, Neisseria sp, w kierunku Streptococcus pyogenes posiew ujemny_x000D_ Identyfikacja ( Org 1 ) - Candida albicans_x000D_ liczność kolonii - liczne
Posiew moczu	Ujemny		Brak materiału_x000D__x001C_
Posiew plwociny na BK	Ujemny		w preparacie bezpośrednim prątków kwasoopornych nie stwierdzono.
Posiew plwociny na BK	Ujemny		Z nadesłanej próbki po 10 tyg. inkubacji prątków kwasoopornych nie wyhodowano
Posiew plwociny na BK	Ujemny		w preparacie bezpośrednim prątków kwasoopornych nie stwierdzono
Posiew ogólny kału	Ujemny		Brak wzrostu bakterii pałeczek Gram ujemnych_x000D_ Identyfikacja ( Org 1 ) - Staphylococcus epidermidis_x000D_ licznośc kolonii - liczne
Posiew z górnych dróg oddechowych	Ujemny		Flora fizjologiczna noso-gardzieli
Posiew z górnych dróg oddechowych	Ujemny		Wyhodowano florę fizjologiczną Streptococcus viridans, Neisseria sp. W kierunku Streptococcus pyogenes posiew ujemny_x000D_ Identyfikacja ( Org1 ) - Candida albicans_x000D_ Liczność kolonii - dość liczne
Posiew z górnych dróg oddechowych	Ujemny		Materiał wymaz z języka _x000D_ Wyhodowano florę fizjologiczną Streptococus viridans, Neisseria sp._x000D_ identyfikacja ( Org1 ) - Candida albicans_x000D_ Liczność kolonii - liczne
Posiew z górnych dróg oddechowych	Ujemny
Posiew z górnych dróg oddechowych	Ujemny
Posiew z górnych dróg oddechowych	Ujemny		s. pyogenes hodow. ujemny_x000D_ brak wzrostu grzybów_x000D_ staphylococcus aureus_x000D_
Posiew z górnych dróg oddechowych	Ujemny		Flora fizjologiczna noso-gardzieli
Posiew z górnych dróg oddechowych	Ujemny		Wyhodowano florę fizjologiczną Streptococcus virdans, Neisseria sp., W kierunku Streptococcus pyogenes posiew ujemny.
Posiew plwociny na BK	Ujemny		W preparacie bezpośrenim prątków kwasoopornych nie stwierdzono
Posiew plwociny na BK	Ujemny		Po 10 tyg. Prątków kwasoopornych nie wyhodowano
Posiew plwociny na BK	Ujemny
Posiew plwociny na BK	Ujemny		Preparat bezp.-ujemny Hodowla-ujemny
Posiew plwociny na BK	Ujemny		po 10 tyg. inkubacji pratków kwasoopornych nie wyhodowano
Posiew moczu	Ujemny		Brak wzrostu bakterii tlenowych
Posiew inny	Ujemny		Posiew kału w kierunku SS
Posiew moczu	Ujemny		Brak wzrostu bakterii tlenowych
Posiew moczu	Ujemny		W posiewie otrzymano trzy rodzaje bakterii, co wskazuje na złe pobranie próbki
Posiew moczu	Ujemny		Brak wzrostu baketrii tlenowych
Posiew z górnych dróg oddechowych	Ujemny		Wyhodowano florę fizjologiczna streptococcus viridans, Neisseria sp, w kierunku Streptococus pyogenes posiew ujemny
Posiew z górnych dróg oddechowych	Ujemny		Flora fizjologiczna noso-gardzieli
Posiew z górnych dróg oddechowych	Ujemny		Flora fizjologiczna noso-gardzieli
Posiew z górnych dróg oddechowych	Ujemny		Wychodowano florę fizjologiczną:_x000D_ Streptococcus viridans, Neisseria sp. W kierunku Streptococcus pyogenes posiew ujemny.
Posiew kału w kierunku SS	Ujemny		Z badanej próbki nie wyhodowano drpbnoutrojów z rodzaju Salmonella spp. i Shigella spp.
Posiew plwociny na BK	Ujemny		w preparacie bezpośrednim prątków kwasoopornych nie stwierdzono.
Posiew plwociny na BK	Ujemny		szpital - w preparacie bezpośrednim prątków kwasooporowych nie stwierdzono.
Posiew plwociny na BK	Ujemny		posiewie na pożywkach jajowych po 10 tyg. Nie wyhodowano prątków kwasoopornych
Posiew plwociny na BK	Ujemny		W preparacie bezpośrdnim prątków kwasoopornych nie stwierdzono.
Posiew moczu	Ujemny		Brak wzrostu bakterii tlenowych
Posiew moczu	Ujemny
Posiew z górnych dróg oddechowych	Ujemny		Badanie w kierunku Neisseria meningitidis - ujemne
Posiew z górnych dróg oddechowych	Ujemny		Identyfikacja ( Org 1 ) - candida albicans_x000D_ licznośc kolonii - nieliczne
Posiew moczu	Ujemny		Brak wzrostu bakterii tlenowych
Posiew moczu	Ujemny
Posiew plwociny na BK	Ujemny		w preparacie bezpośrednim prątków wkasoopornych nie stwierdzono
Posiew moczu	Ujemny		Brak wzrostu bakterii tlenowych.
Posiew plwociny na BK	Ujemny		wyhodowano flore fiziologiczną Streptococcus viridans, Neisseria sp._x000D_ Identyfikacja ( Org, 1 ) Candida species_x000D_ licznośc kolonii : dośc liczne
Posiew z górnych dróg oddechowych	Ujemny		Wyhodowano florę fizjologiczną Streptococcus viridans, Neisseria sp.
Posiew z górnych dróg oddechowych	Ujemny		Badanie w kierunku Neisseria meningitidis - ujemne
Posiew kału w kierunku SS	Ujemny		wymaz z odbytu: Z badanej próbki nie wyhodowano drobnoustrojów z rodzaju Salmonella spp. i Shigella spp._x000D_ Identyfikacja: ( Org,1 ) Escherichia coli_x000D_ Licznośc kolonii: liczne_x000D_ Komentarz flora fizjologiczna przewodu pokarmowego.
Posiew kału w kierunku SS	Ujemny		Z badanej próbki nie wyhodowano drobnoustrojów z rodzaju Salmonella spp. i Shigella spp.
Posiew moczu	Ujemny		Brak wzrostu bakterii tlenowych
Posiew z górnych dróg oddechowych	Ujemny		komentarz - flora fizjologiczna noso-gardzieli , w kierunku grzybów chorobotwórczych - posiew ujemny
Posiew z górnych dróg oddechowych	Ujemny
Posiew moczu	Ujemny		Brak wzrostu bakterii tlenowych.
Posiew moczu na BK	Ujemny		W preparacie bezpośrednim prątków kwasoopornych nie stwierdzono_x000D_ Hodowla - ujemna
Posiew moczu	Ujemny		Brak wzrostu bakterii tlenowych
Posiew moczu	Ujemny		Brak wzrostu bakterii tlenowych
Posiew kału w kierunku SS	Ujemny		Z badanej próbki nie wyhodowano drobnoustrojów z rodzaju Salmonella spp. i Shigella spp.
Posiew ogólny kału	Ujemny		Z badanej próbki nie wyhodowano drobnoutrojów z rodzaju Salmonella spp i Shigella spp. Posiew w kierunku Yersinia enterocolitica - ujemny. Flora fizjologiczna przewodu pokarmowego.
Posiew plwociny na BK	Ujemny		W preparacie bezpośrednim prątków kwasoopornych nie stwierdzono
Posiew plwociny na BK	Ujemny		szpital
Posiew plwociny na BK	Ujemny		I - DODATNI
Posiew plwociny na BK	Ujemny		WYNIK 3 X UJEMNY
Posiew plwociny na BK	Ujemny		3 X UJEMNY
Posiew plwociny na BK	Ujemny		3 X UJEMNY
Posiew plwociny na BK	Ujemny
Posiew plwociny na BK	Ujemny		3 X UJEMNY
Posiew plwociny na BK	Ujemny
Posiew plwociny na BK	Ujemny		wynik 3 razy ujemny
Posiew plwociny na BK	Ujemny		BKI i BKII - w preparacie bezpośrednim prątków kwasoopornych nie stwierdzono
Posiew plwociny na BK	Ujemny		BK III - w preparacie bezpośrednim prątków kwasoopornych nie stwierdzono
Posiew inny	Ujemny		Plwocina - preparat bezpośredni i hodowla - negatywny
Posiew inny	Ujemny		prątków kwasoopornych nie wyhodowano
Posiew z górnych dróg oddechowych	Ujemny		Badanie w kierunku Neisseria meningitidis - ujemne
Posiew plwociny na BK	Ujemny		W preparacie bezpośrednim prątków kwasoopornych nie stwierdzono
Posiew plwociny na BK	Ujemny		W preparacie bezpośrednim prątków kwasoopornych nie stwierdzono._x000D_ Hodowla - negatywna
Posiew plwociny na BK	Ujemny		W preparacie bezpośrednim prątków kwasoopornych nie stwierdzono._x000D_ Hodowla - ujemna
Posiew plwociny na BK	Ujemny		W preparacie bezpośrednim prątków kwasoopornych nie stwierdzono
Posiew moczu	Ujemny		Brak wzrostu bakterii tlenowych
Posiew plwociny na BK	Ujemny		W badaniu bezpośrednim prątków kwasoopornych nie stwierdzono._x000D_ Hodowla - w badanej próbce po 6 tyg. inkubacji prątków kwasoopornych nie wyhodowano
Posiew plwociny na BK	Ujemny		Preparat bezpośredni (+)_x000D_ Wynik - ujemny
Posiew plwociny na BK	Ujemny		W prerparacie bezpośrednim prątków kwasoopornych nie stwierdzono
Posiew z górnych dróg oddechowych	Ujemny		W kierunku Streptococcus pyogenes posiew ujemny.,Wyhodowano florę fizjologiczną: Streptococcus viridans, Neisseria sp.
Posiew z górnych dróg oddechowych	Ujemny		Flora fizjologiczna noso-gardzieli
Posiew moczu	Ujemny		Brak Wzrostu bakterii tlenowych
Posiew moczu	Ujemny		Brak wzrostu bakterii tlenowych
Posiew w kierunku grzybów	Ujemny		Wyhodowano florę fizjologiczną: Streptococcus viridans, Neisseria sp.,W kierunku Streptococcus pyogenes posiew ujemny.,W kierunku grzybów chorobotwórczych - posiew ujemny
Posiew ogólny kału	Ujemny		barwa prawidłowa; spoistość w normie, skrobia nie wykryto, włókna mięsne nie wykryto, pasożytów nie wykryto; kule tłuszczu nie wykryto, krew nie wykryto, leukocyty nie wykryto, kryształy nie wykryto.l
Posiew moczu	Ujemny		Brak wzrostu bakterii tlenowych
Posiew wymazu z oka	Ujemny		Brak wzrostu bakterii tlenowych
Posiew plwociny na BK	Ujemny
Posiew plwociny na BK	Ujemny		Nie wyhodowano
Posiew plwociny na BK	Ujemny		Nie wyhodowano
Posiew plwociny na BK	Ujemny		nie wyhodowano
Posiew plwociny na BK	Ujemny
Posiew plwociny na BK	Ujemny		W preparacie bezpośrednim pratków kwasoopornych nie stwierdzono.
Posiew moczu	Ujemny		brak wzrostu bakterii tlenowych
Posiew plwociny na BK	Ujemny		W preparacie bezpośrednim prątków kwasoopornych nie stwierdzono
Posiew z dolnych dróg oddechowych	Ujemny		wyhodowano florę fizjologiczną Streptococcus viridans, Neisseria sp, w kierunku Streptococcus pyogenes posiew ujemny
Posiew z górnych dróg oddechowych	Ujemny		wyhodowano florę fizjologiczną Streptococcus viridans, Neisseria sp, w kierunku Streptococcus pyogenes posiew ujemny
Posiew plwociny na BK	Ujemny		W preparacie bezpośrednim prątków kwasoopornych nie stwierdzono._x000D_ Hodowla - ujemny
Posiew plwociny na BK	Ujemny		W preparacie bezpośrednim prątków kwasoopornych nie stwierdzono._x000D_ Hodowla - ujemny
Posiew plwociny na BK	Ujemny		3 x
Posiew plwociny na BK	Ujemny
Posiew plwociny na BK	Ujemny		Prep.bezp.-negatywny Hodowla-negatywna
Posiew moczu	Ujemny		Brak wzrostu bakterii tlenowych
Posiew plwociny na BK	Ujemny		Wyhodowano florę fizjologiczną Streptococcus viridans, Neisseria sp._x000D_ Identyfikacja ( Org 1 ) - Candida species_x000D_ licznośc kolonii - nieliczne
Posiew ogólny kału	Ujemny		Bad I - pasożytów nie wykryto
Posiew moczu	Ujemny		Brak wzrostu bakterii tlenowych
Posiew z górnych dróg oddechowych	Ujemny		komentarz - flora fizjologiczna noso-gardzieli
Posiew z górnych dróg oddechowych	Ujemny		flora fizjologiczna noso-gardzieli
Posiew z górnych dróg oddechowych	Ujemny		Flora fizjologiczna noso-gardzieli w kirunku Streptococcus pyogenes posiew ujemny
Posiew z górnych dróg oddechowych	Ujemny		wyhodowano florę fizjologiczną Streptococcus viridans, Neisseria sp. w kierunku Streptococcus pyogenes posiew ujemny
Posiew ogólny kału	Ujemny		Z badanej próbki nie wyhodowno drobnoustrojów z rodzaju Salmonella spp i Shigella spp. Posiew w kierunku Yersinia enterocolitica - ujemny. Flora fizjologiczna przewodu pokarmowego.
Posiew kału w kierunku SS	Ujemny		Z badanej próbki nie wyhodowano drobnoustrojów z rodzaju Salmonella spp, i Shigella spp.
Posiew z górnych dróg oddechowych	Ujemny		Wyhodowano florę fizjologiczną Streptococcus viridans, Neisseria sp, W kierunku Streptococcus pyogenes posiew ujemny. W kierunku grzybów chorobotwórczych - posiew ujemny.
Posiew z górnych dróg oddechowych	Ujemny		Badanie w kierunku Neisseria meningitidis - ujemne
Posiew z górnych dróg oddechowych	Ujemny		Wyhodowano florę fizjologiczną Streptococcus viridans, Neisseria sp.
Posiew moczu	Ujemny		brak wzrostu bakterii tlenowych
Posiew moczu	Ujemny
Posiew moczu	Ujemny		brak wzrostu bakterii tlenowych_x000D_
Posiew plwociny na BK	Ujemny
Posiew plwociny na BK	Ujemny
Posiew z górnych dróg oddechowych	Ujemny
Posiew z górnych dróg oddechowych	Ujemny		Wyhodowano florę fizjologiczną Streptococcus viridans, Neisseria sp, W kierunku Streptococcus pyogenes posiew ujemny. W kierunku grzybów - proszę o powtórne pobranie.
Posiew z górnych dróg oddechowych	Ujemny		Flora fizjologiczna noso-gardzieli
Posiew plwociny na BK	Ujemny
Posiew plwociny na BK	Ujemny		3 RAZY UJEMNY
Posiew plwociny na BK	Ujemny		W preparacie bezpośrednim prątków kwasoopornych nie stwierdzono
Posiew plwociny na BK	Ujemny		W preparacie bezpośrednim prątków kwasoopornych nie stwierdzono
Posiew plwociny na BK	Ujemny		Po 10 tyg. Inkubacji prątków kwasoopornych nie wychodowano
Posiew plwociny na BK	Ujemny		3 razy ujemny
Posiew z górnych dróg oddechowych	Ujemny		wyhodowano florę fizjologiczną: Streptococcus viridans. Neisseria sp.
Posiew moczu	Ujemny		brak wzrostu bakterii tlenowych
Posiew z górnych dróg oddechowych	Ujemny		Flora fizjologiczna noso-gardzieli, w kierunku Streptococcus pyogenes posiew ujemny
Posiew z górnych dróg oddechowych	Ujemny		Wyhodowano florę fizjologiczną Streptococcus viridans, Neisseria sp, W kierunku Streptococcus pyogenes posiew ujmeny_x000D_ Identyfikacja (Org1) - Candida albicans_x000D_ Liczność kolonii poj.
Posiew z górnych dróg oddechowych	Ujemny		wyhodowano florę fizjologiczną Streptococcus viridans, Neisseria sp, w kierunku pyogenes posiew ujemny. W kierunku grzybów chorobotwórczych posiew - ujemny
Posiew z górnych dróg oddechowych	Ujemny		Flora fizjologiczna noso-gardzieli. _x000D_ W kierunku Streptoccocus pyogenes posiew ujemny.
Posiew z górnych dróg oddechowych	Ujemny		Wyhodowano florę fizjologiczną:_x000D_ Streptococcus viridans, Neisseria sp. _x000D_ W kierunku Streptococcus pyogenes posiew ujemny
Posiew moczu	Ujemny		Brak wzrostu bakterii tlenowych
Posiew plwociny na BK	Ujemny		Plwocina posiew -Flora fizj.gardła S.pyogenes hodow. brak wzrostu grzybów
Posiew z dolnych dróg oddechowych	Ujemny		haemophilus parainfluenzae, s pyogenes hodow (-) streptococcus oralis, brak wzrostu grzybów
Posiew moczu	Ujemny		Brak wzrostu bakterii tlenowych
Posiew z dolnych dróg oddechowych	Ujemny		Komentarz - wyhodowano florę fizjologiczną Streptococcus viridans, Neisseria sp, W kierunku Streptococcus pyogenes posiew ujemny_x000D_ Identyfikacja ( Org 1 ) candida species_x000D_ liczność kolonii - pojedyncze
Posiew moczu	Ujemny		Brak wzrostu bakterii tlenowych
Posiew plwociny na BK	Ujemny
Posiew krwi	Ujemny		węzeł chłonny - w preparacie bezpośrednim prątków kwasoopornych nie stwierdzono
Posiew z górnych dróg oddechowych	Ujemny		Wyhodowano florę fizjologiczną: Streptococcus viridans, Neisseria sp.,W kierunku Streptococcus pyogenes posiew ujemny.,W kierunku grzybów chorobotwórczych - posiew ujemny
Posiew z górnych dróg oddechowych	Ujemny		Flora fizjologiczn noso-gardzieli
Posiew plwociny na BK	Ujemny		W posiewie na pożywkach jajowych po 10 tygodniach nie wyhodowano pratków kwasoopornych.
Posiew plwociny na BK	Ujemny		W preparacie bezpośrednim prątków kwasoopornych nie stwierdzono
Posiew moczu	Ujemny		Brak wzrostu bakteri tlenowych.
Posiew moczu	Ujemny		Brak wzrostu bekterii tlenowych
Posiew moczu	Ujemny		Brak wzrostu bakterii tlenowych
Posiew z górnych dróg oddechowych	Ujemny		flora fizjologiczna noso-gardzieli
Posiew z górnych dróg oddechowych	Ujemny		Wyhodowano florę fizjologiczną Streptococcus viridans, Neisseria sp. W kierunku Streptococcus pyogenes posiew ujemny. Hodowla w kierunku Streptococcus pneumoniae i Haemophilus inflenzae 0 ujemna._x000D_
Posiew z górnych dróg oddechowych	Ujemny		Brak wzrostu bakterii tlenowych.
Posiew w kierunku grzybów	Ujemny		W kierunku grzybów chorobotwórczych - posiew ujemny
Posiew w kierunku grzybów	Ujemny		W kierunku grzybów chorobotwórczych - posiew ujemny
Posiew moczu	Ujemny		Brak wzrostu bakterii tlenowych
Posiew z górnych dróg oddechowych	Ujemny		Flora fizjologiczna noso-gardzieli
Posiew z górnych dróg oddechowych	Ujemny		Wyhodowano florę fizjologiczną:_x000D_ Streptococcus viridans., Neisseria sp. W kierunku Streptococcus pyogenes posiew ujemny. _x000D_ Wkirunku grzybów chorobotwórczych - posiew ujemny
Posiew moczu	Ujemny		brak wzrostu bakterii tlenowych
Posiew moczu	Ujemny		Brak wzrostu bakterii tlenowych
Posiew moczu	Ujemny		brak wzrostu bakterii tlenowych
Posiew plwociny na BK	Ujemny
Posiew plwociny na BK	Ujemny
Posiew plwociny na BK	Ujemny		w preparacie bezpośrednim prątków kwasoopornych nie stwierdzono.
Posiew moczu	Ujemny
Posiew plwociny na BK	Ujemny		szpital
Posiew plwociny na BK	Ujemny		plwocina posiew ogólny- Staphylococcus aureus , Flora fizjol. gardła
Posiew plwociny na BK	Ujemny		wycinek z cz.przedodźwiernikowej żołądka - fragmenty powierzchownej, niezmienionej błony śluzowej żołądka.
Posiew plwociny na BK	Ujemny		Prep.bazp.-negatywny Hodowla-negatywny
Posiew z górnych dróg oddechowych	Ujemny		W kierunku Streptococcus pyogenes posiew ujemny.,Wyhodowano florę fizjologiczną: Streptococcus viridans, Neisseria sp.
Posiew z górnych dróg oddechowych	Ujemny		Flora fizjologiczna noso-gardzieli
Posiew z górnych dróg oddechowych	Ujemny		W kierunku Streptococcus pyogenes posiew ujemny.,Wyhodowano florę fizjologiczną gardła
Posiew z górnych dróg oddechowych	Ujemny		Wyhodowano florę fizjologiczną Streptococcus viridans, Neisseria sp, W kierunku Streptococcus pyogenes posiew ujemny.
Posiew z górnych dróg oddechowych	Ujemny		Wyhodowano florę fizjologiczną Streptococcus viridans, Neisseria sp.
Posiew plwociny na BK	Ujemny		20.07, 21.07
Posiew plwociny na BK	Ujemny		5, 6, 7, 14.10.2004
Posiew plwociny na BK	Ujemny		TBC
Posiew plwociny na BK	Ujemny		24, 25, 27-05-2005 szpital
Posiew moczu	Ujemny		Brak wzrostu bakterii tlenowych
Posiew z górnych dróg oddechowych	Ujemny		wyhodowano florę fizjologiczną: streptococcus viridans, neisseria sp.
Posiew moczu	Ujemny		brak.wzr.bakt.tlen.
Posiew moczu	Ujemny		Brak wrostu bakterii tlenowych.
Posiew moczu	Ujemny
Posiew z górnych dróg oddechowych	Ujemny		Flora fizjologiczna noso-gardzieli
Posiew moczu	Ujemny		Brak wzrostu bakterii tlenowych
Posiew plwociny na BK	Ujemny		3 X WYNIK UJEMNY
Posiew plwociny na BK	Ujemny		W preparacie bezpośrednim prątków kwasoopornych nie stwierdzono
Posiew plwociny na BK	Ujemny		W preparacie bezpośrednim prątków kwasoopornych nie stwierdzono
Posiew plwociny na BK	Ujemny		W preparacie bezpośrednim prątków kwasoopornych nie stwierdzono
Posiew z górnych dróg oddechowych	Ujemny		Wyhodowano florę fizjologiczną Streptococcus viridans, Neisseria sp. w kierunku Streptococcus pyogenes posiew ujemny
Posiew plwociny na BK	Ujemny		w preparacie bezpośrednim prątków kwasoopornych nie stwierdzono.
Posiew plwociny na BK	Ujemny		Z nadesłanej próbki po 10 tyg. inkubacji prątków kwasoopornych nie wyhodowano
Posiew z górnych dróg oddechowych	Ujemny		Wyhodowano florę fizjologiczną Streptococcus viridans, Neisseria sp.
Posiew z górnych dróg oddechowych	Ujemny		Badanie w kierunku Neisseria meningitidis - ujemne
Posiew moczu	Ujemny		Brak wzrostu bakterii tlenowych
Posiew moczu	Ujemny		Brak wzrostu bakterii tlenowych
Posiew plwociny na BK	Ujemny
Posiew plwociny na BK	Ujemny
Posiew plwociny na BK	Ujemny		w preparacie bezpośrednim prątków kwasooporowych nie stwierdzono. Szpital
Posiew z górnych dróg oddechowych	Ujemny		Wyhodowano florę fizjologiczną Streptococcus viridans, Neisseria sp. W kierunku Streptococcus pyogenes posiew ujemny.
Posiew z górnych dróg oddechowych	Ujemny		Flora fizjologiczna noso-gardzieli
Posiew moczu	Ujemny		Brak wzrostu bakterii tlenowych
Posiew moczu	Ujemny
Posiew moczu	Ujemny		Brak wzrostu bakterii tlenowych
Posiew z górnych dróg oddechowych	Ujemny		wyhodowano florę fizjologiczną Streptococcus viridans, Neisseria sp.
Posiew z górnych dróg oddechowych	Ujemny		Wyhodowano florę fizjologiczną.: Streptococcus viridans., Neisseria sp. _x000D_ W kierunku Streptococcus pyogenes posiew ujemny.
Posiew plwociny na BK	Ujemny
Posiew z górnych dróg oddechowych	Ujemny		W kierunku Streptococcus pyogenes posiew ujemny, wyhodowano florę fizjologiczną Streptococcus viridans, Neisseria sp,.
Posiew moczu	Ujemny		Brak wzrostu bakterii tlenowych
Posiew plwociny na BK	Ujemny
Posiew plwociny na BK	Ujemny		W badanej próbce po 10 tyg. inkubacji prątków kwasoopornych nie wyhodowano
Posiew z dolnych dróg oddechowych	Ujemny		W badanej próbce po 6 tyg. inkubacji prątków kwasoopornych nie wyhodowano
Posiew plwociny na BK	Ujemny		W preparacie bezpośrednim prątków kwasoopornych nie stwierdzono.
Posiew plwociny na BK	Ujemny		W preparacie bezpośrednim prątków kwasoopornych nie stwierdzono.
Posiew plwociny na BK	Ujemny		W preparacie bezpośrednim prątków kwasoopornych nie stwierdzono.
Posiew z górnych dróg oddechowych	Ujemny		W kierunku Streptococcus pyogenes posiew ujemny.,Wyhodowano florę fizjologiczną: Streptococcus viridans, Neisseria sp.
Posiew z górnych dróg oddechowych	Ujemny		Flora fizjologiczna noso-gardzieli
Posiew moczu	Ujemny		Brak wzrostu bakterii tlenowych.
Posiew moczu	Ujemny		Brak wzrostu bakterii tlenowych
Posiew moczu	Ujemny		Brak wzrostu bakterii tlenowych
Posiew plwociny na BK	Ujemny
Posiew plwociny na BK	Ujemny
Posiew plwociny na BK	Ujemny
Posiew plwociny na BK	Ujemny
Posiew moczu	Ujemny		brak wzrostu bakterii tlenowych
Posiew z górnych dróg oddechowych	Ujemny		flora fizjologiczna noso-gardzieli
Posiew moczu	Ujemny		brak wzrostu bakterii tlenowych
Posiew moczu	Ujemny		brak wzrostu bakterii tlenowych
Posiew plwociny na BK	Ujemny		6, 7, 8.10.2004
Posiew kału w kierunku SS	Ujemny
Posiew inny	Ujemny		Posiew kału w kierunku SS - wymaz z odbytu - z badanej próbki nie wyhodowano drobnoustrojów z rodzaju Salmonella spp. i Shigella spp._x000D_ Identyfikacja ( Org 1 ) Escherichia coli_x000D_ licznośc kolonii - liczne_x000D_ komentarz - flora fizjologiczna przewodu pokarmowego
Posiew moczu	Ujemny		brak wzrostu bakterii tlenowych_x000D_
Posiew moczu	Ujemny		Brak wzrostu bakterii tlenowych
Posiew z górnych dróg oddechowych	Ujemny		komentarz - flora fizjologiczna noso-gardzieli, w kierunku grzybów chorobotwórczych posiew ujemny.
Posiew z górnych dróg oddechowych	Ujemny		komentarz - wyhodowano florę fizjologiczną Streptococcus viridans, Neisseria sp., w kierunku Streptococcus pyogenes posiew ujemny., w kierunku grzybów chorobotwórczych posiew ujemny.
Posiew z górnych dróg oddechowych	Ujemny		Flora fizjologiczna noso-gardzieli
Posiew plwociny na BK	Ujemny		w preparacie bezpośrednim prątków kwasoopornych nie stwierdzono
Posiew plwociny na BK	Ujemny		3 marca, 4 marca - Z nadesłanej próbki po 10 tyg. inkubacji pratków kwasoopornych nie stwierdzono
Posiew z górnych dróg oddechowych	Ujemny		Badanie w kierunku Neisseria meningitidis - ujemne
Posiew z górnych dróg oddechowych	Ujemny		Wyhodowano florę fizjologiczną Streptococcus viridans, Neisseria sp.
[truncated: 2,349 more rows]

## Sheet: suma
The name of the test
the name of the test	Frequency	Percent	Cumulative	Cumulative
			Frequency	Percent
Posiew inny	166	3.63	166	3.63
Posiew kału w kierunku SS	159	3.48	325	7.12
Posiew krwi	5	0.11	330	7.23
Posiew krwi — tlenowo (Bactec)	1	0.02	331	7.25
Posiew materiałów z rany	82	1.80	413	9.04
Posiew moczu	1281	28.05	1694	37.09
Posiew moczu na BK	14	0.31	1708	37.40
Posiew ogólny kału	122	2.67	1830	40.07
Posiew plwociny na BK	949	20.78	2779	60.85
Posiew ropy	5	0.11	2784	60.96
Posiew w kierunku grzybów	64	1.40	2848	62.36
Posiew w kierunku zakażenia - M. Kansasii	1	0.02	2849	62.38
Posiew wymazu z oka	27	0.59	2876	62.97
Posiew wymazu z paznokcia	10	0.22	2886	63.19
Posiew wymazu z ucha	7	0.15	2893	63.35
Posiew z dolnych dróg oddechowych	87	1.90	2980	65.25
Posiew z dróg moczowo-płciowych - tlenowo	47	1.03	3027	66.28
Posiew z górnych dróg oddechowych	1490	32.63	4517	98.91
Posiew ze zmian skórnych	50	1.09	4567	100.00

## Sheet: na pacjenta
Frequency	Percent	Cumulative	Cumulative
		Frequency	Percent
2	0.04	2	0.04
2	0.04	4	0.09
6	0.13	10	0.22
1	0.02	11	0.24
2	0.04	13	0.28
9	0.20	22	0.48
4	0.09	26	0.57
6	0.13	32	0.70
1	0.02	33	0.72
3	0.07	36	0.79
6	0.13	42	0.92
1	0.02	43	0.94
4	0.09	47	1.03
8	0.18	55	1.20
4	0.09	59	1.29
1	0.02	60	1.31
1	0.02	61	1.34
3	0.07	64	1.40
12	0.26	76	1.66
3	0.07	79	1.73
2	0.04	81	1.77
2	0.04	83	1.82
8	0.18	91	1.99
6	0.13	97	2.12
3	0.07	100	2.19
3	0.07	103	2.26
1	0.02	104	2.28
3	0.07	107	2.34
9	0.20	116	2.54
3	0.07	119	2.61
5	0.11	124	2.72
3	0.07	127	2.78
1	0.02	128	2.80
7	0.15	135	2.96
5	0.11	140	3.07
4	0.09	144	3.15
11	0.24	155	3.39
1	0.02	156	3.42
8	0.18	164	3.59
2	0.04	166	3.63
12	0.26	178	3.90
3	0.07	181	3.96
1	0.02	182	3.99
2	0.04	184	4.03
2	0.04	186	4.07
3	0.07	189	4.14
1	0.02	190	4.16
9	0.20	199	4.36
3	0.07	202	4.42
1	0.02	203	4.44
1	0.02	204	4.47
1	0.02	205	4.49
1	0.02	206	4.51
3	0.07	209	4.58
3	0.07	212	4.64
2	0.04	214	4.69
7	0.15	221	4.84
2	0.04	223	4.88
3	0.07	226	4.95
4	0.09	230	5.04
2	0.04	232	5.08
1	0.02	233	5.10
1	0.02	234	5.12
5	0.11	239	5.23
3	0.07	242	5.30
1	0.02	243	5.32
10	0.22	253	5.54
1	0.02	254	5.56
2	0.04	256	5.61
1	0.02	257	5.63
1	0.02	258	5.65
14	0.31	272	5.96
3	0.07	275	6.02
1	0.02	276	6.04
2	0.04	278	6.09
4	0.09	282	6.17
2	0.04	284	6.22
1	0.02	285	6.24
3	0.07	288	6.31
1	0.02	289	6.33
1	0.02	290	6.35
1	0.02	291	6.37
1	0.02	292	6.39
2	0.04	294	6.44
3	0.07	297	6.50
6	0.13	303	6.63
1	0.02	304	6.66
2	0.04	306	6.70
1	0.02	307	6.72
1	0.02	308	6.74
1	0.02	309	6.77
2	0.04	311	6.81
1	0.02	312	6.83
5	0.11	317	6.94
2	0.04	319	6.98
2	0.04	321	7.03
1	0.02	322	7.05
1	0.02	323	7.07
4	0.09	327	7.16
3	0.07	330	7.23
7	0.15	337	7.38
4	0.09	341	7.47
2	0.04	343	7.51
3	0.07	346	7.58
2	0.04	348	7.62
1	0.02	349	7.64
2	0.04	351	7.69
6	0.13	357	7.82
8	0.18	365	7.99
9	0.20	374	8.19
1	0.02	375	8.21
1	0.02	376	8.23
1	0.02	377	8.25
3	0.07	380	8.32
1	0.02	381	8.34
3	0.07	384	8.41
3	0.07	387	8.47
6	0.13	393	8.61
6	0.13	399	8.74
1	0.02	400	8.76
1	0.02	401	8.78
1	0.02	402	8.80
6	0.13	408	8.93
5	0.11	413	9.04
13	0.28	426	9.33
3	0.07	429	9.39
2	0.04	431	9.44
3	0.07	434	9.50
2	0.04	436	9.55
2	0.04	438	9.59
3	0.07	441	9.66
1	0.02	442	9.68
1	0.02	443	9.70
5	0.11	448	9.81
8	0.18	456	9.98
2	0.04	458	10.03
5	0.11	463	10.14
1	0.02	464	10.16
6	0.13	470	10.29
2	0.04	472	10.34
1	0.02	473	10.36
1	0.02	474	10.38
1	0.02	475	10.40
5	0.11	480	10.51
3	0.07	483	10.58
3	0.07	486	10.64
2	0.04	488	10.69
7	0.15	495	10.84
1	0.02	496	10.86
2	0.04	498	10.90
1	0.02	499	10.93
5	0.11	504	11.04
2	0.04	506	11.08
1	0.02	507	11.10
4	0.09	511	11.19
2	0.04	513	11.23
1	0.02	514	11.25
1	0.02	515	11.28
1	0.02	516	11.30
1	0.02	517	11.32
3	0.07	520	11.39
1	0.02	521	11.41
4	0.09	525	11.50
1	0.02	526	11.52
4	0.09	530	11.60
4	0.09	534	11.69
1	0.02	535	11.71
1	0.02	536	11.74
1	0.02	537	11.76
4	0.09	541	11.85
18	0.39	559	12.24
4	0.09	563	12.33
4	0.09	567	12.42
16	0.35	583	12.77
2	0.04	585	12.81
2	0.04	587	12.85
1	0.02	588	12.87
5	0.11	593	12.98
1	0.02	594	13.01
14	0.31	608	13.31
4	0.09	612	13.40
1	0.02	613	13.42
1	0.02	614	13.44
1	0.02	615	13.47
1	0.02	616	13.49
3	0.07	619	13.55
3	0.07	622	13.62
2	0.04	624	13.66
15	0.33	639	13.99
1	0.02	640	14.01
5	0.11	645	14.12
4	0.09	649	14.21
4	0.09	653	14.30
2	0.04	655	14.34
4	0.09	659	14.43
1	0.02	660	14.45
2	0.04	662	14.50
2	0.04	664	14.54
9	0.20	673	14.74
1	0.02	674	14.76
1	0.02	675	14.78
34	0.74	709	15.52
3	0.07	712	15.59
3	0.07	715	15.66
3	0.07	718	15.72
6	0.13	724	15.85
12	0.26	736	16.12
2	0.04	738	16.16
1	0.02	739	16.18
1	0.02	740	16.20
2	0.04	742	16.25
3	0.07	745	16.31
4	0.09	749	16.40
1	0.02	750	16.42
8	0.18	758	16.60
3	0.07	761	16.66
1	0.02	762	16.68
1	0.02	763	16.71
1	0.02	764	16.73
3	0.07	767	16.79
2	0.04	769	16.84
1	0.02	770	16.86
2	0.04	772	16.90
5	0.11	777	17.01
2	0.04	779	17.06
1	0.02	780	17.08
8	0.18	788	17.25
1	0.02	789	17.28
3	0.07	792	17.34
3	0.07	795	17.41
2	0.04	797	17.45
1	0.02	798	17.47
2	0.04	800	17.52
1	0.02	801	17.54
3	0.07	804	17.60
3	0.07	807	17.67
2	0.04	809	17.71
1	0.02	810	17.74
4	0.09	814	17.82
22	0.48	836	18.31
3	0.07	839	18.37
1	0.02	840	18.39
3	0.07	843	18.46
6	0.13	849	18.59
2	0.04	851	18.63
2	0.04	853	18.68
4	0.09	857	18.77
1	0.02	858	18.79
1	0.02	859	18.81
2	0.04	861	18.85
3	0.07	864	18.92
4	0.09	868	19.01
11	0.24	879	19.25
1	0.02	880	19.27
2	0.04	882	19.31
1	0.02	883	19.33
2	0.04	885	19.38
2	0.04	887	19.42
4	0.09	891	19.51
3	0.07	894	19.58
1	0.02	895	19.60
2	0.04	897	19.64
2	0.04	899	19.68
1	0.02	900	19.71
4	0.09	904	19.79
4	0.09	908	19.88
15	0.33	923	20.21
1	0.02	924	20.23
1	0.02	925	20.25
2	0.04	927	20.30
1	0.02	928	20.32
1	0.02	929	20.34
3	0.07	932	20.41
4	0.09	936	20.49
1	0.02	937	20.52
1	0.02	938	20.54
3	0.07	941	20.60
1	0.02	942	20.63
9	0.20	951	20.82
2	0.04	953	20.87
5	0.11	958	20.98
1	0.02	959	21.00
2	0.04	961	21.04
24	0.53	985	21.57
2	0.04	987	21.61
5	0.11	992	21.72
1	0.02	993	21.74
1	0.02	994	21.76
1	0.02	995	21.79
1	0.02	996	21.81
11	0.24	1007	22.05
3	0.07	1010	22.12
4	0.09	1014	22.20
1	0.02	1015	22.22
9	0.20	1024	22.42
2	0.04	1026	22.47
5	0.11	1031	22.57
5	0.11	1036	22.68
2	0.04	1038	22.73
3	0.07	1041	22.79
1	0.02	1042	22.82
4	0.09	1046	22.90
2	0.04	1048	22.95
3	0.07	1051	23.01
5	0.11	1056	23.12
1	0.02	1057	23.14
2	0.04	1059	23.19
2	0.04	1061	23.23
2	0.04	1063	23.28
2	0.04	1065	23.32
1	0.02	1066	23.34
3	0.07	1069	23.41
2	0.04	1071	23.45
3	0.07	1074	23.52
4	0.09	1078	23.60
2	0.04	1080	23.65
1	0.02	1081	23.67
9	0.20	1090	23.87
1	0.02	1091	23.89
1	0.02	1092	23.91
2	0.04	1094	23.95
2	0.04	1096	24.00
1	0.02	1097	24.02
2	0.04	1099	24.06
1	0.02	1100	24.09
1	0.02	1101	24.11
1	0.02	1102	24.13
7	0.15	1109	24.28
3	0.07	1112	24.35
2	0.04	1114	24.39
2	0.04	1116	24.44
4	0.09	1120	24.52
1	0.02	1121	24.55
2	0.04	1123	24.59
1	0.02	1124	24.61
3	0.07	1127	24.68
4	0.09	1131	24.76
7	0.15	1138	24.92
6	0.13	1144	25.05
2	0.04	1146	25.09
1	0.02	1147	25.11
2	0.04	1149	25.16
1	0.02	1150	25.18
2	0.04	1152	25.22
3	0.07	1155	25.29
1	0.02	1156	25.31
2	0.04	1158	25.36
1	0.02	1159	25.38
1	0.02	1160	25.40
5	0.11	1165	25.51
5	0.11	1170	25.62
1	0.02	1171	25.64
5	0.11	1176	25.75
4	0.09	1180	25.84
4	0.09	1184	25.93
2	0.04	1186	25.97
1	0.02	1187	25.99
4	0.09	1191	26.08
1	0.02	1192	26.10
1	0.02	1193	26.12
2	0.04	1195	26.17
2	0.04	1197	26.21
1	0.02	1198	26.23
1	0.02	1199	26.25
2	0.04	1201	26.30
1	0.02	1202	26.32
5	0.11	1207	26.43
1	0.02	1208	26.45
2	0.04	1210	26.49
5	0.11	1215	26.60
4	0.09	1219	26.69
6	0.13	1225	26.82
1	0.02	1226	26.84
2	0.04	1228	26.89
1	0.02	1229	26.91
3	0.07	1232	26.98
3	0.07	1235	27.04
1	0.02	1236	27.06
1	0.02	1237	27.09
3	0.07	1240	27.15
2	0.04	1242	27.20
3	0.07	1245	27.26
2	0.04	1247	27.30
6	0.13	1253	27.44
1	0.02	1254	27.46
3	0.07	1257	27.52
4	0.09	1261	27.61
1	0.02	1262	27.63
6	0.13	1268	27.76
1	0.02	1269	27.79
1	0.02	1270	27.81
6	0.13	1276	27.94
2	0.04	1278	27.98
2	0.04	1280	28.03
4	0.09	1284	28.11
1	0.02	1285	28.14
3	0.07	1288	28.20
3	0.07	1291	28.27
10	0.22	1301	28.49
4	0.09	1305	28.57
2	0.04	1307	28.62
6	0.13	1313	28.75
2	0.04	1315	28.79
3	0.07	1318	28.86
2	0.04	1320	28.90
1	0.02	1321	28.92
2	0.04	1323	28.97
2	0.04	1325	29.01
2	0.04	1327	29.06
1	0.02	1328	29.08
1	0.02	1329	29.10
5	0.11	1334	29.21
8	0.18	1342	29.38
1	0.02	1343	29.41
4	0.09	1347	29.49
3	0.07	1350	29.56
1	0.02	1351	29.58
1	0.02	1352	29.60
2	0.04	1354	29.65
2	0.04	1356	29.69
1	0.02	1357	29.71
1	0.02	1358	29.74
2	0.04	1360	29.78
3	0.07	1363	29.84
4	0.09	1367	29.93
14	0.31	1381	30.24
2	0.04	1383	30.28
4	0.09	1387	30.37
6	0.13	1393	30.50
1	0.02	1394	30.52
8	0.18	1402	30.70
2	0.04	1404	30.74
2	0.04	1406	30.79
1	0.02	1407	30.81
9	0.20	1416	31.01
3	0.07	1419	31.07
4	0.09	1423	31.16
1	0.02	1424	31.18
1	0.02	1425	31.20
1	0.02	1426	31.22
2	0.04	1428	31.27
1	0.02	1429	31.29
1	0.02	1430	31.31
4	0.09	1434	31.40
3	0.07	1437	31.46
3	0.07	1440	31.53
3	0.07	1443	31.60
13	0.28	1456	31.88
1	0.02	1457	31.90
1	0.02	1458	31.92
6	0.13	1464	32.06
1	0.02	1465	32.08
4	0.09	1469	32.17
2	0.04	1471	32.21
4	0.09	1475	32.30
1	0.02	1476	32.32
4	0.09	1480	32.41
1	0.02	1481	32.43
1	0.02	1482	32.45
2	0.04	1484	32.49
2	0.04	1486	32.54
2	0.04	1488	32.58
2	0.04	1490	32.63
1	0.02	1491	32.65
4	0.09	1495	32.73
1	0.02	1496	32.76
1	0.02	1497	32.78
1	0.02	1498	32.80
2	0.04	1500	32.84
12	0.26	1512	33.11
7	0.15	1519	33.26
7	0.15	1526	33.41
3	0.07	1529	33.48
14	0.31	1543	33.79
2	0.04	1545	33.83
3	0.07	1548	33.90
2	0.04	1550	33.94
1	0.02	1551	33.96
5	0.11	1556	34.07
5	0.11	1561	34.18
1	0.02	1562	34.20
1	0.02	1563	34.22
1	0.02	1564	34.25
1	0.02	1565	34.27
2	0.04	1567	34.31
4	0.09	1571	34.40
3	0.07	1574	34.46
1	0.02	1575	34.49
2	0.04	1577	34.53
2	0.04	1579	34.57
2	0.04	1581	34.62
2	0.04	1583	34.66
2	0.04	1585	34.71
4	0.09	1589	34.79
1	0.02	1590	34.81
1	0.02	1591	34.84
8	0.18	1599	35.01
1	0.02	1600	35.03
6	0.13	1606	35.17
2	0.04	1608	35.21
2	0.04	1610	35.25
3	0.07	1613	35.32
2	0.04	1615	35.36
3	0.07	1618	35.43
2	0.04	1620	35.47
1	0.02	1621	35.49
4	0.09	1625	35.58
3	0.07	1628	35.65
2	0.04	1630	35.69
1	0.02	1631	35.71
1	0.02	1632	35.73
7	0.15	1639	35.89
1	0.02	1640	35.91
3	0.07	1643	35.98
2	0.04	1645	36.02
3	0.07	1648	36.08
3	0.07	1651	36.15
1	0.02	1652	36.17
1	0.02	1653	36.19
1	0.02	1654	36.22
2	0.04	1656	36.26
4	0.09	1660	36.35
1	0.02	1661	36.37
3	0.07	1664	36.44
1	0.02	1665	36.46
1	0.02	1666	36.48
2	0.04	1668	36.52
1	0.02	1669	36.54
1	0.02	1670	36.57
1	0.02	1671	36.59
3	0.07	1674	36.65
1	0.02	1675	36.68
1	0.02	1676	36.70
3	0.07	1679	36.76
3	0.07	1682	36.83
1	0.02	1683	36.85
1	0.02	1684	36.87
1	0.02	1685	36.90
4	0.09	1689	36.98
1	0.02	1690	37.00
3	0.07	1693	37.07
3	0.07	1696	37.14
6	0.13	1702	37.27
4	0.09	1706	37.35
1	0.02	1707	37.38
2	0.04	1709	37.42
2	0.04	1711	37.46
1	0.02	1712	37.49
5	0.11	1717	37.60
4	0.09	1721	37.68
1	0.02	1722	37.71
2	0.04	1724	37.75
1	0.02	1725	37.77
3	0.07	1728	37.84
5	0.11	1733	37.95
9	0.20	1742	38.14
1	0.02	1743	38.17
2	0.04	1745	38.21
1	0.02	1746	38.23
1	0.02	1747	38.25
3	0.07	1750	38.32
1	0.02	1751	38.34
1	0.02	1752	38.36
3	0.07	1755	38.43
2	0.04	1757	38.47
2	0.04	1759	38.52
2	0.04	1761	38.56
2	0.04	1763	38.60
1	0.02	1764	38.62
14	0.31	1778	38.93
1	0.02	1779	38.95
6	0.13	1785	39.08
1	0.02	1786	39.11
12	0.26	1798	39.37
8	0.18	1806	39.54
2	0.04	1808	39.59
2	0.04	1810	39.63
2	0.04	1812	39.68
3	0.07	1815	39.74
1	0.02	1816	39.76
2	0.04	1818	39.81
1	0.02	1819	39.83
2	0.04	1821	39.87
2	0.04	1823	39.92
3	0.07	1826	39.98
5	0.11	1831	40.09
3	0.07	1834	40.16
2	0.04	1836	40.20
1	0.02	1837	40.22
3	0.07	1840	40.29
2	0.04	1842	40.33
1	0.02	1843	40.35
1	0.02	1844	40.38
4	0.09	1848	40.46
1	0.02	1849	40.49
9	0.20	1858	40.68
1	0.02	1859	40.71
2	0.04	1861	40.75
7	0.15	1868	40.90
3	0.07	1871	40.97
1	0.02	1872	40.99
3	0.07	1875	41.06
1	0.02	1876	41.08
1	0.02	1877	41.10
1	0.02	1878	41.12
2	0.04	1880	41.16
2	0.04	1882	41.21
1	0.02	1883	41.23
8	0.18	1891	41.41
1	0.02	1892	41.43
2	0.04	1894	41.47
17	0.37	1911	41.84
1	0.02	1912	41.87
1	0.02	1913	41.89
1	0.02	1914	41.91
9	0.20	1923	42.11
1	0.02	1924	42.13
1	0.02	1925	42.15
1	0.02	1926	42.17
2	0.04	1928	42.22
8	0.18	1936	42.39
2	0.04	1938	42.43
3	0.07	1941	42.50
1	0.02	1942	42.52
2	0.04	1944	42.57
3	0.07	1947	42.63
6	0.13	1953	42.76
2	0.04	1955	42.81
1	0.02	1956	42.83
1	0.02	1957	42.85
3	0.07	1960	42.92
1	0.02	1961	42.94
8	0.18	1969	43.11
1	0.02	1970	43.14
9	0.20	1979	43.33
1	0.02	1980	43.35
1	0.02	1981	43.38
1	0.02	1982	43.40
1	0.02	1983	43.42
3	0.07	1986	43.49
4	0.09	1990	43.57
1	0.02	1991	43.60
4	0.09	1995	43.68
1	0.02	1996	43.70
3	0.07	1999	43.77
6	0.13	2005	43.90
1	0.02	2006	43.92
1	0.02	2007	43.95
4	0.09	2011	44.03
5	0.11	2016	44.14
1	0.02	2017	44.16
1	0.02	2018	44.19
11	0.24	2029	44.43
2	0.04	2031	44.47
1	0.02	2032	44.49
5	0.11	2037	44.60
1	0.02	2038	44.62
6	0.13	2044	44.76
1	0.02	2045	44.78
4	0.09	2049	44.87
6	0.13	2055	45.00
1	0.02	2056	45.02
1	0.02	2057	45.04
5	0.11	2062	45.15
1	0.02	2063	45.17
1	0.02	2064	45.19
2	0.04	2066	45.24
11	0.24	2077	45.48
2	0.04	2079	45.52
5	0.11	2084	45.63
3	0.07	2087	45.70
1	0.02	2088	45.72
1	0.02	2089	45.74
2	0.04	2091	45.78
1	0.02	2092	45.81
4	0.09	2096	45.89
1	0.02	2097	45.92
6	0.13	2103	46.05
1	0.02	2104	46.07
3	0.07	2107	46.14
4	0.09	2111	46.22
4	0.09	2115	46.31
2	0.04	2117	46.35
2	0.04	2119	46.40
1	0.02	2120	46.42
1	0.02	2121	46.44
1	0.02	2122	46.46
2	0.04	2124	46.51
3	0.07	2127	46.57
1	0.02	2128	46.60
3	0.07	2131	46.66
11	0.24	2142	46.90
2	0.04	2144	46.95
5	0.11	2149	47.05
7	0.15	2156	47.21
1	0.02	2157	47.23
1	0.02	2158	47.25
2	0.04	2160	47.30
1	0.02	2161	47.32
3	0.07	2164	47.38
1	0.02	2165	47.41
2	0.04	2167	47.45
1	0.02	2168	47.47
3	0.07	2171	47.54
1	0.02	2172	47.56
1	0.02	2173	47.58
3	0.07	2176	47.65
2	0.04	2178	47.69
1	0.02	2179	47.71
4	0.09	2183	47.80
13	0.28	2196	48.08
1	0.02	2197	48.11
1	0.02	2198	48.13
1	0.02	2199	48.15
1	0.02	2200	48.17
6	0.13	2206	48.30
1	0.02	2207	48.32
1	0.02	2208	48.35
1	0.02	2209	48.37
3	0.07	2212	48.43
1	0.02	2213	48.46
1	0.02	2214	48.48
1	0.02	2215	48.50
1	0.02	2216	48.52
6	0.13	2222	48.65
1	0.02	2223	48.68
1	0.02	2224	48.70
3	0.07	2227	48.76
1	0.02	2228	48.78
1	0.02	2229	48.81
5	0.11	2234	48.92
2	0.04	2236	48.96
4	0.09	2240	49.05
2	0.04	2242	49.09
1	0.02	2243	49.11
1	0.02	2244	49.14
1	0.02	2245	49.16
3	0.07	2248	49.22
4	0.09	2252	49.31
5	0.11	2257	49.42
1	0.02	2258	49.44
2	0.04	2260	49.49
4	0.09	2264	49.57
3	0.07	2267	49.64
1	0.02	2268	49.66
5	0.11	2273	49.77
4	0.09	2277	49.86
1	0.02	2278	49.88
4	0.09	2282	49.97
2	0.04	2284	50.01
1	0.02	2285	50.03
2	0.04	2287	50.08
1	0.02	2288	50.10
6	0.13	2294	50.23
3	0.07	2297	50.30
1	0.02	2298	50.32
2	0.04	2300	50.36
2	0.04	2302	50.41
4	0.09	2306	50.49
2	0.04	2308	50.54
4	0.09	2312	50.62
3	0.07	2315	50.69
8	0.18	2323	50.86
5	0.11	2328	50.97
1	0.02	2329	51.00
1	0.02	2330	51.02
5	0.11	2335	51.13
3	0.07	2338	51.19
4	0.09	2342	51.28
2	0.04	2344	51.32
2	0.04	2346	51.37
3	0.07	2349	51.43
1	0.02	2350	51.46
1	0.02	2351	51.48
4	0.09	2355	51.57
4	0.09	2359	51.65
1	0.02	2360	51.68
1	0.02	2361	51.70
3	0.07	2364	51.76
1	0.02	2365	51.78
1	0.02	2366	51.81
2	0.04	2368	51.85
2	0.04	2370	51.89
3	0.07	2373	51.96
7	0.15	2380	52.11
2	0.04	2382	52.16
6	0.13	2388	52.29
1	0.02	2389	52.31
2	0.04	2391	52.35
5	0.11	2396	52.46
2	0.04	2398	52.51
1	0.02	2399	52.53
1	0.02	2400	52.55
3	0.07	2403	52.62
5	0.11	2408	52.73
2	0.04	2410	52.77
3	0.07	2413	52.84
1	0.02	2414	52.86
1	0.02	2415	52.88
8	0.18	2423	53.05
4	0.09	2427	53.14
4	0.09	2431	53.23
1	0.02	2432	53.25
2	0.04	2434	53.30
4	0.09	2438	53.38
1	0.02	2439	53.40
4	0.09	2443	53.49
2	0.04	2445	53.54
1	0.02	2446	53.56
2	0.04	2448	53.60
4	0.09	2452	53.69
6	0.13	2458	53.82
4	0.09	2462	53.91
1	0.02	2463	53.93
6	0.13	2469	54.06
1	0.02	2470	54.08
6	0.13	2476	54.22
4	0.09	2480	54.30
1	0.02	2481	54.32
1	0.02	2482	54.35
1	0.02	2483	54.37
1	0.02	2484	54.39
3	0.07	2487	54.46
6	0.13	2493	54.59
2	0.04	2495	54.63
2	0.04	2497	54.67
1	0.02	2498	54.70
10	0.22	2508	54.92
1	0.02	2509	54.94
5	0.11	2514	55.05
2	0.04	2516	55.09
1	0.02	2517	55.11
2	0.04	2519	55.16
2	0.04	2521	55.20
4	0.09	2525	55.29
2	0.04	2527	55.33
2	0.04	2529	55.38
3	0.07	2532	55.44
1	0.02	2533	55.46
1	0.02	2534	55.49
2	0.04	2536	55.53
2	0.04	2538	55.57
1	0.02	2539	55.59
1	0.02	2540	55.62
1	0.02	2541	55.64
2	0.04	2543	55.68
8	0.18	2551	55.86
3	0.07	2554	55.92
2	0.04	2556	55.97
3	0.07	2559	56.03
1	0.02	2560	56.05
1	0.02	2561	56.08
4	0.09	2565	56.16
2	0.04	2567	56.21
7	0.15	2574	56.36
3	0.07	2577	56.43
3	0.07	2580	56.49
5	0.11	2585	56.60
1	0.02	2586	56.62
2	0.04	2588	56.67
1	0.02	2589	56.69
1	0.02	2590	56.71
5	0.11	2595	56.82
2	0.04	2597	56.86
3	0.07	2600	56.93
2	0.04	2602	56.97
43	0.94	2645	57.92
5	0.11	2650	58.02
1	0.02	2651	58.05
5	0.11	2656	58.16
4	0.09	2660	58.24
2	0.04	2662	58.29
3	0.07	2665	58.35
1	0.02	2666	58.38
6	0.13	2672	58.51
1	0.02	2673	58.53
1	0.02	2674	58.55
5	0.11	2679	58.66
14	0.31	2693	58.97
1	0.02	2694	58.99
4	0.09	2698	59.08
1	0.02	2699	59.10
3	0.07	2702	59.16
1	0.02	2703	59.19
2	0.04	2705	59.23
1	0.02	2706	59.25
2	0.04	2708	59.29
7	0.15	2715	59.45
1	0.02	2716	59.47
1	0.02	2717	59.49
1	0.02	2718	59.51
6	0.13	2724	59.65
6	0.13	2730	59.78
7	0.15	2737	59.93
4	0.09	2741	60.02
2	0.04	2743	60.06
1	0.02	2744	60.08
1	0.02	2745	60.11
1	0.02	2746	60.13
1	0.02	2747	60.15
1	0.02	2748	60.17
1	0.02	2749	60.19
1	0.02	2750	60.21
2	0.04	2752	60.26
2	0.04	2754	60.30
1	0.02	2755	60.32
1	0.02	2756	60.35
2	0.04	2758	60.39
2	0.04	2760	60.43
1	0.02	2761	60.46
2	0.04	2763	60.50
6	0.13	2769	60.63
1	0.02	2770	60.65
11	0.24	2781	60.89
2	0.04	2783	60.94
5	0.11	2788	61.05
1	0.02	2789	61.07
1	0.02	2790	61.09
2	0.04	2792	61.13
2	0.04	2794	61.18
8	0.18	2802	61.35
3	0.07	2805	61.42
2	0.04	2807	61.46
1	0.02	2808	61.48
1	0.02	2809	61.51
1	0.02	2810	61.53
1	0.02	2811	61.55
1	0.02	2812	61.57
4	0.09	2816	61.66
2	0.04	2818	61.70
1	0.02	2819	61.73
2	0.04	2821	61.77
1	0.02	2822	61.79
1	0.02	2823	61.81
4	0.09	2827	61.90
3	0.07	2830	61.97
2	0.04	2832	62.01
8	0.18	2840	62.19
1	0.02	2841	62.21
1	0.02	2842	62.23
2	0.04	2844	62.27
2	0.04	2846	62.32
3	0.07	2849	62.38
3	0.07	2852	62.45
4	0.09	2856	62.54
2	0.04	2858	62.58
1	0.02	2859	62.60
6	0.13	2865	62.73
4	0.09	2869	62.82
2	0.04	2871	62.86
2	0.04	2873	62.91
3	0.07	2876	62.97
2	0.04	2878	63.02
2	0.04	2880	63.06
1	0.02	2881	63.08
1	0.02	2882	63.10
1	0.02	2883	63.13
1	0.02	2884	63.15
1	0.02	2885	63.17
4	0.09	2889	63.26
3	0.07	2892	63.32
5	0.11	2897	63.43
2	0.04	2899	63.48
1	0.02	2900	63.50
1	0.02	2901	63.52
3	0.07	2904	63.59
4	0.09	2908	63.67
3	0.07	2911	63.74
2	0.04	2913	63.78
4	0.09	2917	63.87
1	0.02	2918	63.89
2	0.04	2920	63.94
1	0.02	2921	63.96
1	0.02	2922	63.98
5	0.11	2927	64.09
4	0.09	2931	64.18
1	0.02	2932	64.20
5	0.11	2937	64.31
2	0.04	2939	64.35
5	0.11	2944	64.46
3	0.07	2947	64.53
2	0.04	2949	64.57
4	0.09	2953	64.66
1	0.02	2954	64.68
34	0.74	2988	65.43
9	0.20	2997	65.62
1	0.02	2998	65.64
1	0.02	2999	65.67
2	0.04	3001	65.71
3	0.07	3004	65.78
3	0.07	3007	65.84
2	0.04	3009	65.89
9	0.20	3018	66.08
1	0.02	3019	66.10
4	0.09	3023	66.19
2	0.04	3025	66.24
1	0.02	3026	66.26
3	0.07	3029	66.32
11	0.24	3040	66.56
6	0.13	3046	66.70
8	0.18	3054	66.87
3	0.07	3057	66.94
1	0.02	3058	66.96
5	0.11	3063	67.07
8	0.18	3071	67.24
1	0.02	3072	67.27
2	0.04	3074	67.31
1	0.02	3075	67.33
2	0.04	3077	67.37
1	0.02	3078	67.40
2	0.04	3080	67.44
4	0.09	3084	67.53
1	0.02	3085	67.55
2	0.04	3087	67.59
1	0.02	3088	67.62
11	0.24	3099	67.86
1	0.02	3100	67.88
7	0.15	3107	68.03
1	0.02	3108	68.05
1	0.02	3109	68.08
1	0.02	3110	68.10
2	0.04	3112	68.14
6	0.13	3118	68.27
2	0.04	3120	68.32
4	0.09	3124	68.40
2	0.04	3126	68.45
6	0.13	3132	68.58
3	0.07	3135	68.64
3	0.07	3138	68.71
3	0.07	3141	68.78
9	0.20	3150	68.97
5	0.11	3155	69.08
3	0.07	3158	69.15
1	0.02	3159	69.17
1	0.02	3160	69.19
2	0.04	3162	69.24
5	0.11	3167	69.35
7	0.15	3174	69.50
4	0.09	3178	69.59
3	0.07	3181	69.65
7	0.15	3188	69.81
10	0.22	3198	70.02
2	0.04	3200	70.07
1	0.02	3201	70.09
1	0.02	3202	70.11
2	0.04	3204	70.16
1	0.02	3205	70.18
2	0.04	3207	70.22
4	0.09	3211	70.31
6	0.13	3217	70.44
1	0.02	3218	70.46
3	0.07	3221	70.53
2	0.04	3223	70.57
6	0.13	3229	70.70
14	0.31	3243	71.01
3	0.07	3246	71.08
4	0.09	3250	71.16
1	0.02	3251	71.18
1	0.02	3252	71.21
5	0.11	3257	71.32
5	0.11	3262	71.43
4	0.09	3266	71.51
3	0.07	3269	71.58
1	0.02	3270	71.60
1	0.02	3271	71.62
2	0.04	3273	71.67
2	0.04	3275	71.71
2	0.04	3277	71.75
5	0.11	3282	71.86
2	0.04	3284	71.91
1	0.02	3285	71.93
1	0.02	3286	71.95
4	0.09	3290	72.04
1	0.02	3291	72.06
1	0.02	3292	72.08
6	0.13	3298	72.21
1	0.02	3299	72.24
2	0.04	3301	72.28
1	0.02	3302	72.30
1	0.02	3303	72.32
1	0.02	3304	72.35
2	0.04	3306	72.39
4	0.09	3310	72.48
3	0.07	3313	72.54
5	0.11	3318	72.65
13	0.28	3331	72.94
6	0.13	3337	73.07
1	0.02	3338	73.09
8	0.18	3346	73.26
1	0.02	3347	73.29
2	0.04	3349	73.33
1	0.02	3350	73.35
6	0.13	3356	73.48
1	0.02	3357	73.51
6	0.13	3363	73.64
2	0.04	3365	73.68
3	0.07	3368	73.75
3	0.07	3371	73.81
1	0.02	3372	73.83
1	0.02	3373	73.86
20	0.44	3393	74.29
2	0.04	3395	74.34
3	0.07	3398	74.40
1	0.02	3399	74.43
6	0.13	3405	74.56
1	0.02	3406	74.58
1	0.02	3407	74.60
4	0.09	3411	74.69
2	0.04	3413	74.73
2	0.04	3415	74.78
1	0.02	3416	74.80
1	0.02	3417	74.82
2	0.04	3419	74.86
1	0.02	3420	74.89
4	0.09	3424	74.97
1	0.02	3425	74.99
1	0.02	3426	75.02
1	0.02	3427	75.04
2	0.04	3429	75.08
1	0.02	3430	75.10
3	0.07	3433	75.17
1	0.02	3434	75.19
5	0.11	3439	75.30
8	0.18	3447	75.48
4	0.09	3451	75.56
8	0.18	3459	75.74
2	0.04	3461	75.78
2	0.04	3463	75.83
4	0.09	3467	75.91
1	0.02	3468	75.94
3	0.07	3471	76.00
1	0.02	3472	76.02
3	0.07	3475	76.09
3	0.07	3478	76.16
1	0.02	3479	76.18
1	0.02	3480	76.20
4	0.09	3484	76.29
6	0.13	3490	76.42
8	0.18	3498	76.59
4	0.09	3502	76.68
3	0.07	3505	76.75
7	0.15	3512	76.90
3	0.07	3515	76.97
1	0.02	3516	76.99
8	0.18	3524	77.16
17	0.37	3541	77.53
6	0.13	3547	77.67
3	0.07	3550	77.73
1	0.02	3551	77.75
1	0.02	3552	77.78
6	0.13	3558	77.91
3	0.07	3561	77.97
2	0.04	3563	78.02
2	0.04	3565	78.06
1	0.02	3566	78.08
2	0.04	3568	78.13
4	0.09	3572	78.21
1	0.02	3573	78.24
2	0.04	3575	78.28
2	0.04	3577	78.32
1	0.02	3578	78.34
1	0.02	3579	78.37
1	0.02	3580	78.39
2	0.04	3582	78.43
11	0.24	3593	78.67
3	0.07	3596	78.74
1	0.02	3597	78.76
1	0.02	3598	78.78
1	0.02	3599	78.80
2	0.04	3601	78.85
4	0.09	3605	78.94
7	0.15	3612	79.09
7	0.15	3619	79.24
1	0.02	3620	79.26
2	0.04	3622	79.31
2	0.04	3624	79.35
6	0.13	3630	79.48
2	0.04	3632	79.53
3	0.07	3635	79.59
4	0.09	3639	79.68
2	0.04	3641	79.72
1	0.02	3642	79.75
3	0.07	3645	79.81
1	0.02	3646	79.83
1	0.02	3647	79.86
4	0.09	3651	79.94
5	0.11	3656	80.05
1	0.02	3657	80.07
1	0.02	3658	80.10
1	0.02	3659	80.12
4	0.09	3663	80.21
1	0.02	3664	80.23
6	0.13	3670	80.36
1	0.02	3671	80.38
10	0.22	3681	80.60
1	0.02	3682	80.62
3	0.07	3685	80.69
10	0.22	3695	80.91
3	0.07	3698	80.97
1	0.02	3699	80.99
1	0.02	3700	81.02
5	0.11	3705	81.13
7	0.15	3712	81.28
1	0.02	3713	81.30
1	0.02	3714	81.32
2	0.04	3716	81.37
2	0.04	3718	81.41
3	0.07	3721	81.48
6	0.13	3727	81.61
3	0.07	3730	81.67
1	0.02	3731	81.69
1	0.02	3732	81.72
2	0.04	3734	81.76
4	0.09	3738	81.85
2	0.04	3740	81.89
9	0.20	3749	82.09
16	0.35	3765	82.44
7	0.15	3772	82.59
1	0.02	3773	82.61
2	0.04	3775	82.66
3	0.07	3778	82.72
4	0.09	3782	82.81
1	0.02	3783	82.83
1	0.02	3784	82.86
3	0.07	3787	82.92
2	0.04	3789	82.96
4	0.09	3793	83.05
7	0.15	3800	83.21
2	0.04	3802	83.25
2	0.04	3804	83.29
4	0.09	3808	83.38
2	0.04	3810	83.42
6	0.13	3816	83.56
1	0.02	3817	83.58
2	0.04	3819	83.62
2	0.04	3821	83.67
6	0.13	3827	83.80
10	0.22	3837	84.02
3	0.07	3840	84.08
2	0.04	3842	84.13
2	0.04	3844	84.17
2	0.04	3846	84.21
16	0.35	3862	84.56
1	0.02	3863	84.59
1	0.02	3864	84.61
1	0.02	3865	84.63
5	0.11	3870	84.74
2	0.04	3872	84.78
1	0.02	3873	84.80
1	0.02	3874	84.83
7	0.15	3881	84.98
2	0.04	3883	85.02
2	0.04	3885	85.07
3	0.07	3888	85.13
7	0.15	3895	85.29
1	0.02	3896	85.31
1	0.02	3897	85.33
1	0.02	3898	85.35
2	0.04	3900	85.40
2	0.04	3902	85.44
1	0.02	3903	85.46
3	0.07	3906	85.53
3	0.07	3909	85.59
6	0.13	3915	85.72
5	0.11	3920	85.83
1	0.02	3921	85.86
3	0.07	3924	85.92
2	0.04	3926	85.96
5	0.11	3931	86.07
3	0.07	3934	86.14
1	0.02	3935	86.16
2	0.04	3937	86.21
2	0.04	3939	86.25
3	0.07	3942	86.31
3	0.07	3945	86.38
4	0.09	3949	86.47
3	0.07	3952	86.53
1	0.02	3953	86.56
14	0.31	3967	86.86
4	0.09	3971	86.95
1	0.02	3972	86.97
2	0.04	3974	87.02
6	0.13	3980	87.15
2	0.04	3982	87.19
1	0.02	3983	87.21
2	0.04	3985	87.26
1	0.02	3986	87.28
2	0.04	3988	87.32
3	0.07	3991	87.39
3	0.07	3994	87.45
1	0.02	3995	87.48
1	0.02	3996	87.50
2	0.04	3998	87.54
4	0.09	4002	87.63
3	0.07	4005	87.69
2	0.04	4007	87.74
3	0.07	4010	87.80
2	0.04	4012	87.85
1	0.02	4013	87.87
2	0.04	4015	87.91
1	0.02	4016	87.94
1	0.02	4017	87.96
4	0.09	4021	88.04
10	0.22	4031	88.26
1	0.02	4032	88.29
6	0.13	4038	88.42
6	0.13	4044	88.55
1	0.02	4045	88.57
5	0.11	4050	88.68
13	0.28	4063	88.96
3	0.07	4066	89.03
1	0.02	4067	89.05
2	0.04	4069	89.10
10	0.22	4079	89.31
2	0.04	4081	89.36
1	0.02	4082	89.38
2	0.04	4084	89.42
1	0.02	4085	89.45
1	0.02	4086	89.47
5	0.11	4091	89.58
1	0.02	4092	89.60
3	0.07	4095	89.66
1	0.02	4096	89.69
1	0.02	4097	89.71
2	0.04	4099	89.75
1	0.02	4100	89.77
5	0.11	4105	89.88
3	0.07	4108	89.95
3	0.07	4111	90.02
1	0.02	4112	90.04
5	0.11	4117	90.15
3	0.07	4120	90.21
7	0.15	4127	90.37
7	0.15	4134	90.52
2	0.04	4136	90.56
1	0.02	4137	90.58
7	0.15	4144	90.74
1	0.02	4145	90.76
8	0.18	4153	90.93
4	0.09	4157	91.02
1	0.02	4158	91.04
1	0.02	4159	91.07
2	0.04	4161	91.11
7	0.15	4168	91.26
1	0.02	4169	91.29
13	0.28	4182	91.57
2	0.04	4184	91.61
4	0.09	4188	91.70
4	0.09	4192	91.79
11	0.24	4203	92.03
2	0.04	4205	92.07
3	0.07	4208	92.14
1	0.02	4209	92.16
1	0.02	4210	92.18
4	0.09	4214	92.27
3	0.07	4217	92.34
3	0.07	4220	92.40
2	0.04	4222	92.45
1	0.02	4223	92.47
16	0.35	4239	92.82
4	0.09	4243	92.91
1	0.02	4244	92.93
1	0.02	4245	92.95
2	0.04	4247	92.99
1	0.02	4248	93.02
10	0.22	4258	93.23
1	0.02	4259	93.26
2	0.04	4261	93.30
11	0.24	4272	93.54
4	0.09	4276	93.63
1	0.02	4277	93.65
4	0.09	4281	93.74
2	0.04	4283	93.78
2	0.04	4285	93.83
1	0.02	4286	93.85
1	0.02	4287	93.87
4	0.09	4291	93.96
2	0.04	4293	94.00
2	0.04	4295	94.04
2	0.04	4297	94.09
1	0.02	4298	94.11
1	0.02	4299	94.13
7	0.15	4306	94.29
1	0.02	4307	94.31
4	0.09	4311	94.39
3	0.07	4314	94.46
3	0.07	4317	94.53
2	0.04	4319	94.57
1	0.02	4320	94.59
1	0.02	4321	94.61
1	0.02	4322	94.64
9	0.20	4331	94.83
4	0.09	4335	94.92
14	0.31	4349	95.23
5	0.11	4354	95.34
1	0.02	4355	95.36
4	0.09	4359	95.45
8	0.18	4367	95.62
4	0.09	4371	95.71
1	0.02	4372	95.73
1	0.02	4373	95.75
1	0.02	4374	95.77
1	0.02	4375	95.80
1	0.02	4376	95.82
3	0.07	4379	95.88
2	0.04	4381	95.93
2	0.04	4383	95.97
1	0.02	4384	95.99
5	0.11	4389	96.10
1	0.02	4390	96.12
1	0.02	4391	96.15
5	0.11	4396	96.26
1	0.02	4397	96.28
5	0.11	4402	96.39
3	0.07	4405	96.45
2	0.04	4407	96.50
2	0.04	4409	96.54
3	0.07	4412	96.61
2	0.04	4414	96.65
2	0.04	4416	96.69
4	0.09	4420	96.78
3	0.07	4423	96.85
1	0.02	4424	96.87
33	0.72	4457	97.59
3	0.07	4460	97.66
4	0.09	4464	97.74
5	0.11	4469	97.85
2	0.04	4471	97.90
1	0.02	4472	97.92
3	0.07	4475	97.99
1	0.02	4476	98.01
2	0.04	4478	98.05
5	0.11	4483	98.16
10	0.22	4493	98.38
8	0.18	4501	98.55
4	0.09	4505	98.64
2	0.04	4507	98.69
1	0.02	4508	98.71
5	0.11	4513	98.82
1	0.02	4514	98.84
4	0.09	4518	98.93
1	0.02	4519	98.95
1	0.02	4520	98.97
1	0.02	4521	98.99
2	0.04	4523	99.04
1	0.02	4524	99.06
3	0.07	4527	99.12
3	0.07	4530	99.19
2	0.04	4532	99.23
2	0.04	4534	99.28
4	0.09	4538	99.37
9	0.20	4547	99.56
1	0.02	4548	99.58
3	0.07	4551	99.65
2	0.04	4553	99.69
1	0.02	4554	99.72
5	0.11	4559	99.82
1	0.02	4560	99.85
1	0.02	4561	99.87
1	0.02	4562	99.89
4	0.09	4566	99.98
1	0.02	4567	100.00
